# Supplementary material for: Bis(1,10-phenanthroline-κ2 N,N′)bis­(thio­cyanato-κN)cadmium
Source: Acta Crystallogr Sect E Struct Rep Online. 2011 May 7;67(Pt 6):m704–5. doi: 10.1107/S160053681101289X (PMC3120395; doi:10.1107/S160053681101289X)
Supplement: Supplementary file 2 [file e-67-0m704-Isup2.hkl]

#
# h,k,l, Fc-squared, Fo-squared, sigma(Fo-squared) and status flag
#
data_I
_shelx_title ' cddtaphen in P b c n'
_shelx_refln_list_code          4
_shelx_F_calc_maximum      453.42
_exptl_crystal_F_000      1176.00
_reflns_d_resolution_high  0.7093
 
loop_
 _symmetry_equiv_pos_as_xyz
 'x, y, z'
 '-x+1/2, -y+1/2, z+1/2'
 'x+1/2, -y+1/2, -z'
 '-x, y, -z+1/2'
 '-x, -y, -z'
 'x-1/2, y-1/2, -z-1/2'
 '-x-1/2, y-1/2, z'
 'x, -y, z-1/2'
 
_cell_length_a    13.5295
_cell_length_b     9.9154
_cell_length_c    17.5297
_cell_angle_alpha  90.000
_cell_angle_beta   90.000
_cell_angle_gamma  90.000
 
_shelx_F_squared_multiplier     1.000
 
loop_
 _refln_index_h
 _refln_index_k
 _refln_index_l
 _refln_F_squared_calc
 _refln_F_squared_meas
 _refln_F_squared_sigma
 _refln_observed_status
   2   0   0    11237.99    17485.43    210.65 o
   4   0   0    10279.26    12157.22    183.91 o
   6   0   0    38406.26    40950.95    466.29 o
   8   0   0     6817.65     6988.48     78.56 o
  10   0   0     4655.36     4917.65    144.44 o
  12   0   0    14848.99    13917.55    165.17 o
  14   0   0     3709.99     3609.68     99.78 o
  16   0   0     1059.07      983.87     93.17 o
  18   0   0     5134.29     5525.26    210.53 o
   3   1   0    52512.93    61396.39    421.95 o
   5   1   0     1481.36     1927.00     34.50 o
   7   1   0      663.08     1108.40     32.33 o
   9   1   0     7566.04     7005.47     64.93 o
  11   1   0     5932.67     5625.69     65.81 o
  13   1   0       57.56      124.43     20.63 o
  15   1   0     2306.43     2366.00     89.65 o
  17   1   0     1789.65     1951.16    129.58 o
  19   1   0        4.33       25.04     48.73 o
   0   2   0     6902.08     7788.32     89.49 o
   2   2   0    17884.25    19821.19    153.63 o
   4   2   0    38220.20    43066.22    369.87 o
   6   2   0       76.37      147.89     18.16 o
   8   2   0     6915.51     6688.03     67.79 o
  10   2   0     1835.84     1768.65     40.89 o
  12   2   0       27.92      128.69     20.39 o
  14   2   0      748.57      777.10     42.91 o
  16   2   0     1663.79     1691.53     82.66 o
  18   2   0      146.28       61.65     41.19 o
   1   3   0    22439.01    24319.45    160.70 o
   3   3   0      400.51      840.97     25.15 o
   5   3   0    25670.58    25658.20    177.54 o
   7   3   0    17462.16    16096.38    181.47 o
   9   3   0     4191.93     4427.01     74.46 o
  11   3   0     2336.56     2368.84     50.94 o
  13   3   0     6606.97     6762.79     82.07 o
  15   3   0      724.55      630.54     39.54 o
  17   3   0     2097.90     2356.95     84.03 o
   0   4   0      248.96       59.42     21.75 o
   2   4   0     1304.54      931.98     34.46 o
   4   4   0       18.05      115.45     17.25 o
   6   4   0     1734.35     1378.23     40.59 o
   8   4   0       97.91      137.47     22.58 o
  10   4   0      250.38      324.65     32.94 o
  12   4   0      329.85      410.41     30.91 o
  14   4   0       10.59       46.23     24.19 o
  16   4   0       89.54      170.35     37.76 o
  18   4   0       71.13      137.87     40.40 o
   1   5   0    14914.99    16406.60    121.16 o
   3   5   0    29326.09    29336.96    304.71 o
   5   5   0     8289.82     8979.48     99.62 o
   7   5   0     2444.59     2734.40     61.41 o
   9   5   0    18934.55    18107.36    187.88 o
  11   5   0     5416.19     4896.63     94.25 o
  13   5   0      835.48      694.07     46.08 o
  15   5   0     3167.89     3276.72     92.08 o
  17   5   0      566.56      512.50     51.48 o
   0   6   0    72077.02    84430.34   3741.39 o
   2   6   0     5616.72     5973.93    100.65 o
   4   6   0    10270.84    10799.63    137.75 o
   6   6   0    16407.20    15770.29    146.06 o
   8   6   0     3610.90     3442.67     75.71 o
  10   6   0     1060.72      951.32     48.44 o
  12   6   0     5483.48     5654.42    135.78 o
  14   6   0     2042.79     2037.42     75.23 o
  16   6   0     1087.03     1135.41     63.82 o
   1   7   0      103.58       87.64     24.41 o
   3   7   0     1319.60      937.42     48.37 o
   5   7   0     1381.78     1331.60     59.35 o
   7   7   0        1.55       36.41     29.68 o
   9   7   0      728.63      659.52     43.56 o
  11   7   0      172.26      164.91     34.97 o
  13   7   0      362.16      378.95     42.99 o
  15   7   0      202.33      315.12     45.44 o
   0   8   0      587.92      581.54     44.31 o
   2   8   0    10279.56    10052.21    152.91 o
   4   8   0    11751.50    11334.04    163.91 o
   6   8   0      203.75      302.77     39.35 o
   8   8   0     5160.37     5065.33    122.18 o
  10   8   0     2088.76     2130.76     88.04 o
  12   8   0      359.58      302.80     52.17 o
  14   8   0     1457.35     1762.84     93.82 o
   1   9   0     3947.97     3847.40    103.66 o
   3   9   0      311.43      279.06     40.39 o
   5   9   0     2154.77     1939.50    102.26 o
   7   9   0      489.89      495.95     49.86 o
   9   9   0     1765.24     1689.24    116.02 o
  11   9   0     1748.91     1816.04     90.84 o
  13   9   0     1419.08     1757.09    122.50 o
   0  10   0     1039.92     1224.86     96.36 o
   2  10   0       69.77       85.23     37.39 o
   4  10   0     1203.15     1247.86     71.36 o
   6  10   0     1584.07     1664.72     81.03 o
   8  10   0      507.81      510.95     58.38 o
  10  10   0      545.70      446.85     56.07 o
  12  10   0      583.63      614.95     72.20 o
   1  11   0     1157.86     1033.02     68.03 o
   3  11   0     5200.19     5218.80    112.59 o
   5  11   0     5436.84     5469.16    143.84 o
   7  11   0     2618.11     2495.26    103.99 o
   9  11   0     3865.21     4423.12    139.32 o
  11  11   0      590.35      557.38     65.21 o
   0  12   0      391.41      369.34     82.76 o
   2  12   0      712.37      642.93     64.55 o
   4  12   0     1369.95     1204.59     79.01 o
   6  12   0      867.41     1044.38     80.28 o
   8  12   0      700.61      678.80     73.28 o
   1  13   0     1119.24     1163.78     85.05 o
   3  13   0       27.08       11.59     45.49 o
   5  13   0      769.70      968.27    101.44 o
   7  13   0      350.03      403.63     74.39 o
   2   1   1     2544.82     3438.72     21.10 o
   3   1   1    23214.83    28229.13    157.32 o
   4   1   1      418.82      387.94      8.74 o
   5   1   1    27464.89    33428.23    262.43 o
   6   1   1       62.50      106.98      6.49 o
   7   1   1     8204.78     8555.92     48.84 o
   8   1   1        7.27       21.33      7.33 o
   9   1   1     7145.73     7286.59     55.51 o
  10   1   1      652.87      597.40     16.42 o
  11   1   1     6576.45     6265.14     49.03 o
  12   1   1      280.57      259.74     16.13 o
  13   1   1     3689.83     3496.97     49.81 o
  14   1   1       25.61       43.06     16.56 o
  15   1   1     1842.98     1731.14     48.39 o
  16   1   1       52.09       85.05     29.05 o
  17   1   1     2627.40     2767.03     75.16 o
  18   1   1       52.92       71.34     33.95 o
  19   1   1     1174.48     1098.79     65.38 o
   0   2   1    11747.22    13274.94    132.95 o
   1   2   1      498.91      419.83      8.88 o
   2   2   1     1145.08     1090.36     15.96 o
   3   2   1     5867.72     6513.71     39.79 o
   4   2   1    10078.37    10610.36     88.16 o
   5   2   1       66.08       48.57      5.65 o
   6   2   1    32880.48    37284.63    148.35 o
   7   2   1      503.15      670.52     19.48 o
   8   2   1    11597.20    11769.06     79.60 o
   9   2   1       49.96       53.90     10.20 o
  10   2   1     1321.88     1299.35     25.17 o
  11   2   1     1796.96     1643.18     27.31 o
  12   2   1     9218.56     8806.02     76.16 o
  13   2   1       20.56       18.70     14.76 o
  14   2   1     1838.10     1839.90     35.47 o
  15   2   1       65.74       47.93     21.25 o
  16   2   1     1661.29     1704.04     58.69 o
  17   2   1        6.11      -21.10     31.17 o
  18   2   1      710.49      657.39     46.64 o
   1   3   1     1450.11     1580.40     21.04 o
   2   3   1      199.41      270.10     11.93 o
   3   3   1     3252.33     3430.81     39.93 o
   4   3   1       29.36       72.94      9.20 o
   5   3   1      393.85      517.30     16.88 o
   6   3   1     4368.23     4673.54     35.87 o
   7   3   1     1324.54     1377.57     22.69 o
   8   3   1        4.20       19.83     11.44 o
   9   3   1      526.10      552.13     22.07 o
  10   3   1       22.87       25.48     11.02 o
  11   3   1        0.86       51.67     13.19 o
  12   3   1      178.48      168.97     16.51 o
  13   3   1      547.91      607.93     23.61 o
  14   3   1       67.53       49.50     17.31 o
  15   3   1      636.78      647.94     30.94 o
  16   3   1      109.03      103.23     23.04 o
  17   3   1       57.85      123.29     29.82 o
  18   3   1       35.85       20.28     34.52 o
   0   4   1    19473.54    21033.55    151.13 o
   1   4   1     2700.33     2650.26     65.16 o
   2   4   1     9475.71     9700.45     68.38 o
   3   4   1       24.65       25.87      9.78 o
   4   4   1    14837.06    15458.45    102.40 o
   5   4   1      236.90      215.50     13.76 o
   6   4   1     5072.83     4453.23     54.25 o
   7   4   1      294.15      279.71     16.25 o
   8   4   1    12168.04    12057.44     85.59 o
   9   4   1        2.37        7.65     14.52 o
  10   4   1     7032.29     6844.52     71.25 o
  11   4   1       37.11       20.85     14.07 o
  12   4   1     9414.19     8753.72     92.33 o
  13   4   1       70.44       69.31     17.48 o
  14   4   1     2142.09     2016.12     41.91 o
  15   4   1       56.12       47.56     19.72 o
  16   4   1     1520.91     1443.97     43.46 o
  17   4   1       15.30      -23.05     26.83 o
  18   4   1     1460.43     1532.34     65.60 o
   1   5   1     9217.58     9416.03     71.46 o
   2   5   1      132.45       93.67     14.43 o
   3   5   1     6316.90     6123.12     50.08 o
   4   5   1      358.43      295.12     18.02 o
   5   5   1     1214.44     1041.19     28.33 o
   6   5   1       29.24       66.51     13.45 o
   7   5   1     1909.95     1932.50     37.36 o
   8   5   1      150.67      140.53     16.48 o
   9   5   1     1727.64     1749.01     39.22 o
  10   5   1      172.49      145.66     18.66 o
  11   5   1      917.46      976.72     34.16 o
  12   5   1       12.27        6.92     20.03 o
  13   5   1     1242.13     1172.65     39.11 o
  14   5   1       50.96       42.58     22.25 o
  15   5   1     1004.30     1149.78     39.75 o
  16   5   1        0.03        7.28     23.63 o
  17   5   1      331.57      413.18     36.10 o
   0   6   1     2061.21     2468.29     33.18 o
   1   6   1      392.67      424.87     18.75 o
   2   6   1     3100.27     3004.42     51.43 o
   3   6   1       35.35       38.82     12.28 o
   4   6   1     3813.34     3934.41     60.00 o
   5   6   1     1065.75      964.41     30.27 o
   6   6   1     1057.41     1069.04     33.07 o
   7   6   1      180.50      158.52     19.61 o
   8   6   1     3813.89     3605.55     54.62 o
   9   6   1        6.00        2.94     17.09 o
  10   6   1     2099.13     2005.30     45.64 o
  11   6   1       94.50      120.78     20.45 o
  12   6   1      200.71      207.67     24.77 o
  13   6   1       13.49       14.38     21.14 o
  14   6   1      679.99      614.68     33.45 o
  15   6   1       32.72       47.61     24.85 o
  16   6   1     1455.94     1715.88     55.29 o
  17   6   1       51.06      102.57     30.49 o
   1   7   1     6780.45     6791.16     98.24 o
   2   7   1      312.44      298.47     23.46 o
   3   7   1    12321.99    12110.31    150.81 o
   4   7   1      524.81      471.40     28.28 o
   5   7   1    14629.03    14377.91    123.65 o
   6   7   1      154.29      126.17     21.88 o
   7   7   1     6105.66     5973.48     77.39 o
   8   7   1      266.57      264.76     24.32 o
   9   7   1     3828.30     3705.63     66.21 o
  10   7   1        7.34       16.44     21.49 o
  11   7   1     2934.80     2876.34     63.68 o
  12   7   1        0.55      -20.30     22.33 o
  13   7   1     2176.10     2174.84     60.34 o
  14   7   1        7.44       16.12     27.32 o
  15   7   1     1871.10     1856.42     61.56 o
  16   7   1        2.72       10.26     33.39 o
   0   8   1      802.83      768.41     54.60 o
   1   8   1      121.33       96.18     20.33 o
   2   8   1      461.99      393.36     27.61 o
   3   8   1       35.63       21.08     20.10 o
   4   8   1      716.33      626.97     33.31 o
   5   8   1        9.42        6.23     21.47 o
   6   8   1     2923.82     2852.22     63.07 o
   7   8   1     1949.96     1944.82     54.99 o
   8   8   1     1303.99     1309.55     48.43 o
   9   8   1        9.27        5.79     25.40 o
  10   8   1      516.73      579.40     38.78 o
  11   8   1      551.83      499.28     38.99 o
  12   8   1      839.23      741.25     45.72 o
  13   8   1        4.50       -2.64     32.06 o
  14   8   1      198.39      281.21     39.53 o
  15   8   1       24.99      -14.50     38.65 o
   1   9   1     2747.50     2800.19     56.66 o
   2   9   1       35.28       21.58     22.17 o
   3   9   1     3368.08     3315.92     69.56 o
   4   9   1       61.67       43.98     23.48 o
   5   9   1        9.12       26.67     23.96 o
   6   9   1     1140.98     1119.81     46.57 o
   7   9   1     1997.37     1912.42     58.71 o
   8   9   1      119.17      119.26     28.85 o
   9   9   1     1675.07     1724.85     58.18 o
  10   9   1       89.37      101.72     29.62 o
  11   9   1      678.16      607.07     44.61 o
  12   9   1       36.41       19.24     31.92 o
  13   9   1      946.41      930.59     52.87 o
  14   9   1       15.77       25.62     33.79 o
   0  10   1     3685.14     3571.94    106.17 o
   1  10   1      143.41      118.38     23.64 o
   2  10   1     2318.01     2255.23     62.61 o
   3  10   1       17.07       20.36     20.25 o
   4  10   1     3582.04     3497.45     76.56 o
   5  10   1      224.84      276.87     32.32 o
   6  10   1      559.44      649.46     41.80 o
   7  10   1      413.16      432.10     37.28 o
   8  10   1     3894.02     3869.86     85.27 o
   9  10   1        3.32       -3.43     32.46 o
  10  10   1     2441.53     2623.58     76.09 o
  11  10   1      186.36      187.56     37.16 o
  12  10   1     1282.22     1354.95     60.95 o
  13  10   1      127.54      145.54     36.87 o
   1  11   1       16.60       17.00     27.63 o
   2  11   1      163.41      192.49     27.88 o
   3  11   1      847.78      799.01     36.68 o
   4  11   1        8.23       11.95     31.51 o
   5  11   1      153.45      205.71     33.62 o
   6  11   1       37.82        5.52     31.75 o
   7  11   1        1.89       14.59     32.82 o
   8  11   1       72.49       67.06     32.49 o
   9  11   1       52.50      140.13     34.59 o
  10  11   1       68.64       50.33     34.36 o
  11  11   1       30.59       28.15     31.68 o
   0  12   1     1117.97      958.27     71.14 o
   1  12   1       55.87       51.88     32.71 o
   2  12   1     1970.69     1946.47     66.84 o
   3  12   1       37.05       21.81     23.71 o
   4  12   1     2596.78     2606.67     76.45 o
   5  12   1      364.35      400.11     41.73 o
   6  12   1     1199.08     1163.65     56.25 o
   7  12   1        5.43       29.77     31.57 o
   8  12   1     1346.31     1439.44     71.43 o
   9  12   1        3.97       11.76     32.43 o
   1  13   1     2524.18     2486.89     78.91 o
   2  13   1      106.12      151.24     30.03 o
   3  13   1      906.91      835.81     51.63 o
   4  13   1       15.98       26.76     29.28 o
   5  13   1     1269.86     1430.25     64.25 o
   6  13   1       19.29        0.57     35.80 o
   2   0   2    12161.17    14718.96    107.84 o
   3   0   2    14499.90    19398.60     85.27 o
   4   0   2    26175.39    31681.79    387.86 o
   5   0   2      379.89      736.99     13.41 o
   6   0   2    19582.46    24464.89    183.83 o
   7   0   2     1017.56     1008.58     19.42 o
   8   0   2    19776.99    20219.10    178.78 o
   9   0   2       11.93       23.52     11.51 o
  10   0   2     5883.56     5730.98     61.65 o
  11   0   2     6353.82     5952.10     67.23 o
  12   0   2     9707.47     9309.10    112.70 o
  13   0   2       59.91       77.64     25.07 o
  14   0   2     3693.50     3554.38     85.40 o
  15   0   2      243.25      275.03     34.78 o
  16   0   2     3918.34     3864.18    116.94 o
  17   0   2       37.62       56.83     43.29 o
  18   0   2     1337.02     1166.09     79.12 o
  19   0   2        0.10       20.17     65.26 o
   1   1   2     5409.02     6014.49     59.93 o
   2   1   2    11165.04    13936.17    106.72 o
   3   1   2       18.80      146.24      5.12 o
   4   1   2      807.88      439.29      9.43 o
   5   1   2    15379.16    16245.11     78.90 o
   6   1   2      974.23     1093.96     14.20 o
   7   1   2     7141.96     7030.95     66.14 o
   8   1   2     1807.76     1503.54     18.38 o
   9   1   2      134.69      263.60     11.67 o
  10   1   2      854.54      765.53     17.75 o
  11   1   2     5919.67     5796.01     48.34 o
  12   1   2     2698.56     2657.25     36.47 o
  13   1   2     1563.71     1528.64     32.88 o
  14   1   2      718.53      722.19     28.45 o
  15   1   2       17.24       51.07     19.69 o
  16   1   2      831.65      907.14     46.91 o
  17   1   2     1010.08     1200.49     55.39 o
  18   1   2       33.38       29.07     38.95 o
   0   2   2     7560.27     8437.26    155.39 o
   1   2   2       10.63       73.14      5.17 o
   2   2   2     2522.18     3309.45     39.19 o
   3   2   2       75.39      180.65      7.48 o
   4   2   2     3544.40     4347.40     35.12 o
   5   2   2     2029.71     1825.08     32.16 o
   6   2   2     8477.75     7583.79    102.84 o
   7   2   2      848.65      616.66     16.14 o
   8   2   2     3602.78     3835.31     32.39 o
   9   2   2        0.06       -1.56      9.29 o
  10   2   2      462.21      539.43     17.02 o
  11   2   2      994.36      963.53     21.82 o
  12   2   2     6687.22     6400.57     57.49 o
  13   2   2       78.73       72.07     15.03 o
  14   2   2      670.78      650.91     26.07 o
  15   2   2       19.80       12.58     21.13 o
  16   2   2      755.15      723.81     35.59 o
  17   2   2       60.78       74.28     32.18 o
  18   2   2     1134.36     1202.32     67.09 o
   1   3   2     1512.19     1559.08     30.01 o
   2   3   2      105.45       39.91      5.98 o
   3   3   2    26837.11    27747.68    178.09 o
   4   3   2     4973.41     3923.45     47.88 o
   5   3   2    10389.31    10997.04     83.97 o
   6   3   2      222.66      290.18     11.74 o
   7   3   2     7914.78     8429.66     86.25 o
   8   3   2     1329.87     1122.42     26.87 o
   9   3   2    15957.04    15376.49     95.74 o
  10   3   2     1658.80     1434.66     29.22 o
  11   3   2     4415.51     4346.65     47.44 o
  12   3   2      366.91      317.03     20.21 o
  13   3   2     3939.47     3649.11     47.17 o
  14   3   2      407.68      389.25     21.27 o
  15   3   2     3712.01     3761.54     61.32 o
  16   3   2        5.02       -1.93     22.33 o
  17   3   2     1630.00     1674.65     56.88 o
  18   3   2       18.46      -19.32     38.04 o
   0   4   2     5059.30     3906.53     66.13 o
   1   4   2      785.64      518.18     13.69 o
   2   4   2      119.67       81.68      8.91 o
   3   4   2      926.88      771.26     21.27 o
   4   4   2      268.16      359.34     23.84 o
   5   4   2     5173.98     4754.25     69.09 o
   6   4   2     7455.21     7128.70     69.59 o
   7   4   2      573.80      410.59     14.73 o
   8   4   2       15.89       85.80     15.44 o
   9   4   2       47.86       62.66     14.76 o
  10   4   2      753.22      708.09     27.12 o
  11   4   2      546.00      530.51     22.36 o
  12   4   2     2282.25     2295.83     43.34 o
  13   4   2        0.17        3.97     17.36 o
  14   4   2        6.48       58.17     16.69 o
  15   4   2        0.57       -3.90     21.26 o
  16   4   2      104.03      175.68     25.54 o
  17   4   2       37.13       26.91     32.19 o
  18   4   2      290.19      357.80     40.84 o
   1   5   2    10536.41    11046.84    112.96 o
   2   5   2     1358.58     1200.97     26.70 o
   3   5   2     4770.98     5485.00     47.52 o
   4   5   2     1465.80     1172.13     28.98 o
   5   5   2     7697.05     7295.24     69.47 o
   6   5   2     1216.32     1184.36     31.37 o
   7   5   2    11219.32    10783.68    164.08 o
   8   5   2     1906.55     1809.32     37.32 o
   9   5   2     2557.83     2377.54     44.37 o
  10   5   2      183.38      179.78     19.54 o
  11   5   2     5205.84     4786.29     66.27 o
  12   5   2       32.69       14.20     19.29 o
  13   5   2     3749.26     3755.52     57.80 o
  14   5   2       16.47       31.81     22.11 o
  15   5   2     1184.97     1033.54     41.60 o
  16   5   2        0.11      -18.41     23.61 o
  17   5   2     1742.64     1942.52     58.21 o
   0   6   2     7616.61     8677.29    233.88 o
   1   6   2        0.86       21.83     10.23 o
   2   6   2     9766.20     8976.23     86.55 o
   3   6   2      264.02      256.84     16.95 o
   4   6   2    14107.06    13708.83     98.94 o
   5   6   2      332.36      307.58     20.52 o
   6   6   2     3359.77     3377.80     53.80 o
   7   6   2     1460.35     1288.40     36.51 o
   8   6   2     7102.56     6806.71     80.38 o
   9   6   2      178.63      154.75     21.10 o
  10   6   2     3979.57     3965.42     99.30 o
  11   6   2     1599.79     1599.42     47.37 o
  12   6   2     2872.73     2552.19     60.04 o
  13   6   2       18.78        6.66     23.59 o
  14   6   2     1675.58     1691.70     55.13 o
  15   6   2      103.76      124.95     29.34 o
  16   6   2     2041.60     2262.27     61.49 o
  17   6   2        9.06       15.59     31.20 o
   1   7   2       69.07       52.61     11.76 o
   2   7   2     1229.66     1207.63     43.21 o
   3   7   2     1017.36      986.94     35.60 o
   4   7   2      186.74      119.20     20.46 o
   5   7   2      526.24      463.27     28.32 o
   6   7   2      515.92      439.01     25.78 o
   7   7   2      316.71      327.29     24.94 o
   8   7   2     1192.90     1088.23     38.32 o
   9   7   2      335.85      376.94     29.35 o
  10   7   2      325.15      295.75     27.74 o
  11   7   2       67.12       96.21     25.59 o
  12   7   2       45.43       34.00     25.43 o
  13   7   2        3.80       35.17     26.94 o
  14   7   2       65.92       62.43     28.47 o
  15   7   2      110.30      161.63     33.75 o
  16   7   2       76.74      109.54     38.07 o
   0   8   2     7983.52     7613.04    108.79 o
   1   8   2       45.46       30.57     14.46 o
   2   8   2     4344.35     4273.55     71.98 o
   3   8   2       27.78       18.56     18.62 o
   4   8   2     3624.22     3588.74     67.09 o
   5   8   2      681.02      685.18     34.89 o
   6   8   2     3010.32     2871.18     63.01 o
   7   8   2       45.01       49.08     23.84 o
   8   8   2     4737.85     4612.03     82.58 o
   9   8   2       25.99        8.81     22.50 o
  10   8   2     1454.25     1353.55     47.61 o
  11   8   2      186.18      187.15     28.15 o
  12   8   2     2545.80     2798.44     67.31 o
  13   8   2      103.09      125.59     27.56 o
  14   8   2     1340.00     1342.47     53.41 o
  15   8   2       27.57        6.30     33.35 o
   1   9   2      634.51      565.86     33.88 o
   2   9   2      679.14      659.26     36.21 o
   3   9   2     6143.91     6013.46     80.87 o
   4   9   2       15.32        9.16     24.15 o
   5   9   2     1280.76     1241.45     48.65 o
   6   9   2      326.03      297.98     31.69 o
   7   9   2      807.47      784.48     41.47 o
   8   9   2      449.23      418.10     35.18 o
   9   9   2     3649.55     3817.95     82.82 o
  10   9   2      267.77      247.75     33.83 o
  11   9   2     1180.36     1188.70     54.19 o
  12   9   2        0.18      -30.07     30.07 o
  13   9   2      461.84      481.74     45.53 o
  14   9   2      228.15      250.67     39.08 o
   0  10   2       10.84       -4.24     27.93 o
   1  10   2      340.40      316.64     27.92 o
   2  10   2      751.28      769.22     41.84 o
   3  10   2       74.02       69.54     20.81 o
   4  10   2     1181.65     1306.62     50.75 o
   5  10   2     1279.42     1267.66     51.26 o
   6  10   2       68.95       76.42     28.40 o
   7  10   2      185.26      137.08     30.85 o
   8  10   2      462.23      465.49     39.39 o
   9  10   2        3.23        6.96     29.22 o
  10  10   2      720.22      768.54     65.60 o
  11  10   2        3.29      -24.45     31.01 o
  12  10   2       70.10       53.00     31.81 o
  13  10   2      207.14      212.11     39.54 o
   1  11   2     3989.42     3999.17     77.29 o
   2  11   2      300.36      349.77     32.27 o
   3  11   2     1820.57     1666.47     47.71 o
   4  11   2       10.37       12.37     28.45 o
   5  11   2     1833.78     1838.06     63.49 o
   6  11   2      156.71      117.00     31.25 o
   7  11   2     3811.43     3993.34     90.27 o
   8  11   2       92.29      101.29     33.53 o
   9  11   2     1332.03     1356.42     59.34 o
  10  11   2       15.63       11.80     32.87 o
  11  11   2     1211.79     1213.92     60.17 o
   0  12   2      220.15      197.49     47.81 o
   1  12   2      471.23      544.92     42.63 o
   2  12   2     1311.10     1272.49     51.75 o
   3  12   2       47.84       25.27     24.15 o
   4  12   2     1646.16     1738.68     65.85 o
   5  12   2      135.50      146.60     34.30 o
   6  12   2       28.16       40.05     33.25 o
   7  12   2       53.22       44.40     32.78 o
   8  12   2      699.58      712.23     49.49 o
   9  12   2        9.01      -15.91     36.07 o
   1  13   2      411.22      388.36     40.89 o
   2  13   2        0.43      -13.72     27.90 o
   3  13   2      366.02      460.17     40.66 o
   4  13   2       16.40       -0.06     30.77 o
   5  13   2      341.98      311.63     41.36 o
   6  13   2        1.96      -21.97     35.38 o
   1   1   3    48149.51    63101.06    159.43 o
   2   1   3      343.23      480.79      8.69 o
   3   1   3    28036.64    34899.22    359.56 o
   4   1   3     3225.66     3565.53     31.42 o
   5   1   3    18399.74    20305.34    130.31 o
   6   1   3      280.14      254.45      7.03 o
   7   1   3     7324.78     7660.82     78.31 o
   8   1   3        8.35        2.12      4.31 o
   9   1   3     8961.00     9095.88     68.66 o
  10   1   3        5.84        2.14      8.78 o
  11   1   3     4479.54     4285.40     41.97 o
  12   1   3       89.84       57.95     14.96 o
  13   1   3     3095.63     3065.81     48.88 o
  14   1   3       54.79       40.87     17.31 o
  15   1   3     2421.54     2313.96     49.99 o
  16   1   3       32.24       39.68     23.62 o
  17   1   3     2936.09     2938.24    113.69 o
  18   1   3       20.37       22.26     50.32 o
   0   2   3   205588.69   166818.52    552.52 o
   1   2   3     1879.17     3292.11     35.76 o
   2   2   3     4622.94     4941.58     29.23 o
   3   2   3     3195.76     3524.31     43.08 o
   4   2   3     4537.67     4691.31     34.99 o
   5   2   3        3.19        6.21      4.74 o
   6   2   3     8456.02     8794.45     47.11 o
   7   2   3      963.28     1167.95     17.02 o
   8   2   3     5050.48     5013.36     69.81 o
   9   2   3       44.49       42.28      9.33 o
  10   2   3     3630.82     3759.09     38.36 o
  11   2   3       46.79       48.15     11.29 o
  12   2   3     4636.37     4588.36     49.32 o
  13   2   3        1.76       -3.79     16.06 o
  14   2   3     1762.15     1671.32     39.84 o
  15   2   3       12.28        0.46     18.25 o
  16   2   3      796.13      821.56     36.33 o
  17   2   3        9.20      -26.39     37.49 o
  18   2   3     1852.57     1968.31    102.75 o
   1   3   3     1908.29     1872.57     20.51 o
   2   3   3      273.56      319.22      8.30 o
   3   3   3      206.15      317.46     11.07 o
   4   3   3     1624.65     1677.99     21.90 o
   5   3   3     4750.76     5397.70     50.23 o
   6   3   3      933.42     1055.49     20.03 o
   7   3   3      893.74      951.47     21.79 o
   8   3   3       40.77       37.21      8.83 o
   9   3   3     1417.72     1622.45     28.80 o
  10   3   3      234.32      218.21     15.07 o
  11   3   3      147.54      147.84     17.53 o
  12   3   3       17.49       40.03     16.01 o
  13   3   3      293.91      314.07     19.25 o
  14   3   3        2.97        0.45     16.96 o
  15   3   3       66.60      167.47     21.45 o
  16   3   3       10.63      -11.76     23.43 o
  17   3   3        2.31       62.26     29.00 o
  18   3   3      117.16      159.88     52.21 o
   0   4   3    30661.00    34758.67    328.44 o
   1   4   3       28.49       37.48      8.05 o
   2   4   3    12751.67    13809.22    121.99 o
   3   4   3        0.20        1.26     10.15 o
   4   4   3    30429.60    32125.56    126.63 o
   5   4   3     1060.26     1162.25     27.69 o
   6   4   3     9751.94    10554.38     80.70 o
   7   4   3      143.29      118.63     12.08 o
   8   4   3    12511.21    12174.84    100.66 o
   9   4   3        9.48       16.10     14.23 o
  10   4   3     4594.34     4233.10     56.79 o
  11   4   3       86.26       70.22     17.35 o
  12   4   3     2998.61     2903.31     47.98 o
  13   4   3        0.23       -4.04     16.98 o
  14   4   3     2728.72     2696.31     51.26 o
  15   4   3        0.82       -8.07     20.34 o
  16   4   3     2257.88     2138.72     56.02 o
  17   4   3      321.06      416.48     38.68 o
  18   4   3     1285.94     1312.33     76.44 o
   1   5   3     8020.03     8409.96     98.01 o
   2   5   3       83.89       66.91      9.36 o
   3   5   3     2411.02     2404.63     32.23 o
   4   5   3      251.51      251.51     16.96 o
   5   5   3     4902.50     4822.50     56.92 o
   6   5   3     1881.14     1866.18     38.09 o
   7   5   3     4919.37     4822.65     62.08 o
   8   5   3       45.00       47.52     16.35 o
   9   5   3     1733.98     1641.43     41.67 o
  10   5   3      176.98      184.93     21.23 o
  11   5   3     1473.92     1392.44     43.01 o
  12   5   3       35.49       22.91     18.96 o
  13   5   3      907.60     1050.82     37.42 o
  14   5   3       40.01        7.78     21.99 o
  15   5   3      565.05      571.76     35.04 o
  16   5   3       60.97       69.48     26.87 o
  17   5   3     1479.73     1778.10     55.88 o
   0   6   3     3229.57     3115.59     55.41 o
   1   6   3        3.40       11.97     10.86 o
   2   6   3     2962.32     3318.07     49.96 o
   3   6   3        9.99        5.19     11.47 o
   4   6   3     4694.37     4765.99     59.52 o
   5   6   3       34.37       16.58     14.56 o
   6   6   3     1246.81     1244.44     34.59 o
   7   6   3      549.25      538.73     26.15 o
   8   6   3     1438.19     1483.71     40.64 o
   9   6   3       31.94       31.75     18.95 o
  10   6   3      557.31      504.54     30.65 o
  11   6   3        1.38       12.26     20.23 o
  12   6   3     1017.44      962.96     41.14 o
  13   6   3      272.68      243.17     27.83 o
  14   6   3      473.77      488.70     36.11 o
  15   6   3        3.26       -5.16     25.94 o
  16   6   3      554.93      514.73     42.50 o
  17   6   3      392.12      485.30     37.73 o
   1   7   3    11352.28    11517.42    130.23 o
   2   7   3        1.34       -2.28     13.80 o
   3   7   3    12759.85    12563.88     98.78 o
   4   7   3      321.84      286.70     21.64 o
   5   7   3     5158.30     5034.66     67.31 o
   6   7   3      276.04      258.96     22.66 o
   7   7   3     1321.93     1222.16     38.61 o
   8   7   3       98.30       71.39     20.84 o
   9   7   3     9317.53     9201.51    137.18 o
  10   7   3       27.71       26.61     22.31 o
  11   7   3     3035.85     2963.03     64.16 o
  12   7   3       99.42       68.12     24.61 o
  13   7   3     1889.38     1903.45     57.40 o
  14   7   3       63.06       63.20     25.79 o
  15   7   3     2207.50     2397.06     78.61 o
  16   7   3        2.08       -6.82     38.48 o
   0   8   3     7429.42     7068.24    110.40 o
   1   8   3        3.71       -4.17     15.67 o
   2   8   3      193.27      177.50     23.32 o
   3   8   3        8.38       -3.83     16.65 o
   4   8   3       69.82       92.01     22.05 o
   5   8   3        2.62       -5.53     20.80 o
   6   8   3     1103.52     1142.04     43.06 o
   7   8   3      610.25      569.61     31.65 o
   8   8   3      163.61      160.10     25.00 o
   9   8   3       24.38       29.26     22.33 o
  10   8   3       22.93       31.87     24.73 o
  11   8   3       63.68       41.24     25.13 o
  12   8   3      886.60     1076.93     46.84 o
  13   8   3       88.73       66.49     27.45 o
  14   8   3      305.58      312.84     36.07 o
  15   8   3       43.88       16.12     36.91 o
   1   9   3     2238.92     2229.95     58.40 o
   2   9   3       82.74       83.76     21.97 o
   3   9   3     1033.21     1102.34     35.61 o
   4   9   3      558.95      475.62     34.30 o
   5   9   3     7413.94     7259.18    158.64 o
   6   9   3      182.26      217.21     29.38 o
   7   9   3     2438.48     2547.86     65.74 o
   8   9   3        0.18        0.64     25.65 o
   9   9   3      949.70      891.44     45.89 o
  10   9   3       64.64       56.44     29.48 o
  11   9   3      546.35      486.85     41.07 o
  12   9   3        4.22       -7.99     30.75 o
  13   9   3     1449.89     1501.68     62.97 o
  14   9   3        8.83      -13.92     53.88 o
   0  10   3      718.76      661.00     46.52 o
   1  10   3       25.47        6.45     22.66 o
   2  10   3     4451.47     4193.92     83.02 o
   3  10   3        6.08        3.17     20.72 o
   4  10   3     7334.99     7179.24    106.45 o
   5  10   3      214.54      203.17     30.20 o
   6  10   3     1076.81      996.29     46.64 o
   7  10   3       33.02       34.52     30.00 o
   8  10   3     4176.77     4185.61     88.67 o
   9  10   3        0.61       -2.72     30.66 o
  10  10   3     1625.09     1813.68     64.56 o
  11  10   3       28.51        1.65     31.05 o
  12  10   3      754.98      780.03     59.34 o
  13  10   3      107.34       92.93     44.16 o
   1  11   3      138.85      137.29     29.41 o
   2  11   3      153.01      131.39     27.39 o
   3  11   3        5.91       -4.95     23.90 o
   4  11   3      210.49      209.46     33.72 o
   5  11   3       98.82       74.12     31.87 o
   6  11   3      412.33      452.51     40.09 o
   7  11   3        4.01       43.10     28.74 o
   8  11   3      143.50      114.06     32.39 o
   9  11   3       24.63       11.88     31.40 o
  10  11   3        0.58       -8.82     35.35 o
  11  11   3       55.77       89.63     43.26 o
   0  12   3     3238.30     3179.13    115.22 o
   1  12   3        5.52       -2.49     31.66 o
   2  12   3      642.25      595.40     39.72 o
   3  12   3       28.64       23.71     23.65 o
   4  12   3     1924.47     1943.61     68.03 o
   5  12   3        3.90       22.87     31.18 o
   6  12   3     1275.00     1453.83     61.22 o
   7  12   3       36.60       22.48     32.99 o
   8  12   3      889.95      889.49     64.83 o
   9  12   3       16.88       42.04     43.06 o
   1  13   3      431.90      388.97     40.81 o
   2  13   3        2.35      -11.40     27.10 o
   3  13   3     1629.56     1805.82     61.38 o
   4  13   3      226.03      281.33     37.30 o
   5  13   3     1234.56     1297.70     75.05 o
   6  13   3       11.56       -1.92     39.77 o
   0   0   4      590.93      334.05     11.64 o
   1   0   4    13146.00    14178.13     70.31 o
   2   0   4     5281.28     5764.56     47.52 o
   3   0   4      819.30      903.41     26.85 o
   4   0   4    24985.73    29494.14    180.41 o
   5   0   4    19187.79    20366.04    149.49 o
   6   0   4    35755.24    40629.09    468.23 o
   7   0   4     4263.03     4069.81     47.98 o
   8   0   4    15953.40    16244.46    140.35 o
   9   0   4       31.15       34.44      9.81 o
  10   0   4      683.65      709.54     20.61 o
  11   0   4     4828.11     4736.64     91.42 o
  12   0   4     8885.99     8334.66    118.01 o
  13   0   4      848.34      787.04     42.30 o
  14   0   4     2214.99     2207.80     66.86 o
  15   0   4      137.12      117.56     31.15 o
  16   0   4     2512.63     2439.94     95.37 o
  17   0   4       14.53       11.17     66.39 o
  18   0   4      910.95      828.11    102.99 o
   1   1   4      175.24      332.45      7.65 o
   2   1   4     5679.28     5468.53     66.95 o
   3   1   4      652.03      546.39      9.22 o
   4   1   4     6547.08     5680.13     56.55 o
   5   1   4     8665.99     9848.92     95.58 o
   6   1   4     2195.42     2431.83     38.11 o
   7   1   4      433.63      456.63      9.21 o
   8   1   4     1114.46      898.33     12.81 o
   9   1   4     1625.17     1829.50     23.99 o
  10   1   4       42.94       22.17      8.78 o
  11   1   4      241.48      346.49     17.66 o
  12   1   4      480.08      444.91     23.38 o
  13   1   4      418.85      457.16     24.43 o
  14   1   4      681.85      708.43     29.09 o
  15   1   4       69.31      109.99     20.35 o
  16   1   4       17.55       24.11     25.07 o
  17   1   4      242.09      317.47     44.26 o
  18   1   4      139.67      105.12     53.06 o
   0   2   4    74230.76   101572.82    373.13 o
   1   2   4    39515.50    42624.27    299.96 o
   2   2   4     9696.43    10725.11     92.49 o
   3   2   4       15.51       86.32      6.95 o
   4   2   4    12070.34    13514.60    186.78 o
   5   2   4     1714.61     1139.04     16.38 o
   6   2   4     4025.92     3963.15     62.81 o
   7   2   4     4398.61     4246.66     65.70 o
   8   2   4     6617.87     6811.10     76.94 o
   9   2   4      291.91      263.27     11.23 o
  10   2   4     5383.03     5380.85     73.54 o
  11   2   4      281.75      258.29     15.99 o
  12   2   4     5191.41     4715.41     49.88 o
  13   2   4      336.74      336.02     22.80 o
  14   2   4     1435.69     1412.52     37.46 o
  15   2   4      120.37       99.36     20.17 o
  16   2   4      965.62      898.36     47.39 o
  17   2   4      122.20      132.46     38.27 o
  18   2   4      815.88      867.45     80.80 o
   1   3   4    49976.44    63365.64    608.10 o
   2   3   4     7129.71     6591.60     33.07 o
   3   3   4    27483.95    30129.17    213.41 o
   4   3   4     1127.67      615.46     14.59 o
   5   3   4    15886.02    16913.28    194.58 o
   6   3   4        0.66       18.62      6.57 o
   7   3   4     8491.73     8745.96     74.00 o
   8   3   4     2756.42     2330.30     34.03 o
   9   3   4     8503.68     8419.52     76.48 o
  10   3   4     1680.54     1519.04     34.04 o
  11   3   4     8710.28     8115.57     71.58 o
  12   3   4     2112.16     1888.89     36.79 o
  13   3   4     3715.19     3381.78     49.58 o
  14   3   4      150.36      138.03     19.48 o
  15   3   4     2839.69     2647.22     56.72 o
  16   3   4      175.46      158.86     28.80 o
  17   3   4     2168.83     2164.96     74.05 o
  18   3   4      114.25      126.35     44.85 o
   0   4   4     6695.86     7916.17    107.72 o
   1   4   4     9835.49     9693.71     84.92 o
   2   4   4      179.39      158.76      9.12 o
   3   4   4        0.89        6.92      7.71 o
   4   4   4      557.00      604.57     16.33 o
   5   4   4     2508.64     1825.58     30.74 o
   6   4   4     4391.15     4534.56     53.55 o
   7   4   4      673.93      505.35     18.57 o
   8   4   4      265.76      317.28     21.60 o
   9   4   4       14.83       12.83     15.80 o
  10   4   4        9.10       25.77     18.21 o
  11   4   4        8.48        7.51     19.26 o
  12   4   4     2101.88     2026.67     45.41 o
  13   4   4      127.21      145.17     20.19 o
  14   4   4      212.99      291.85     22.32 o
  15   4   4       31.14       15.80     20.56 o
  16   4   4       48.56      110.28     28.00 o
  17   4   4       98.00      117.85     35.23 o
  18   4   4      281.76      404.91     54.72 o
   1   5   4     3633.65     3468.70     39.75 o
   2   5   4     3118.01     2760.62     33.31 o
   3   5   4    10210.62    10871.62    114.54 o
   4   5   4     4287.62     3753.66     48.62 o
   5   5   4     8327.02     8243.85    103.71 o
   6   5   4      379.39      414.65     21.56 o
   7   5   4     4811.81     4811.94     75.19 o
   8   5   4      764.82      677.08     27.64 o
   9   5   4     2718.55     2624.99     51.20 o
  10   5   4       79.47       91.72     19.54 o
  11   5   4      571.97      558.85     31.26 o
  12   5   4      256.41      277.57     26.94 o
  13   5   4     2057.52     2018.71     48.78 o
  14   5   4      638.97      676.79     33.67 o
  15   5   4     1401.48     1232.88     49.62 o
  16   5   4       11.34       19.22     26.51 o
  17   5   4     1216.96     1258.61     55.77 o
   0   6   4     5605.34     5322.86     74.32 o
   1   6   4     1555.54     1438.69     31.49 o
   2   6   4     5353.73     5047.55     48.31 o
   3   6   4       18.26       17.35     11.26 o
   4   6   4     5065.17     4987.26     60.75 o
   5   6   4     1962.66     1687.98     38.05 o
   6   6   4     4212.13     4116.15     77.37 o
   7   6   4     1100.05      912.02     31.43 o
   8   6   4     5727.43     5681.56     73.72 o
   9   6   4       14.05        9.60     19.20 o
  10   6   4     2392.74     2479.26     54.95 o
  11   6   4      883.04      837.27     36.37 o
  12   6   4     3777.23     3566.51    126.25 o
  13   6   4      337.26      362.74     31.08 o
  14   6   4     1081.41     1136.51     47.07 o
  15   6   4       72.95       57.70     33.04 o
  16   6   4     1007.37     1076.32     51.89 o
   1   7   4      218.07      267.63     16.79 o
   2   7   4      333.86      244.89     16.58 o
   3   7   4      289.90      322.17     18.41 o
   4   7   4     1268.56     1110.24     33.71 o
   5   7   4       16.01       15.71     16.76 o
   6   7   4      903.68      823.39     32.00 o
   7   7   4      893.91      861.05     34.02 o
   8   7   4       68.76       40.87     20.05 o
   9   7   4      147.48      187.34     25.43 o
  10   7   4      103.40      131.81     23.53 o
  11   7   4      144.78      157.25     27.14 o
  12   7   4        6.25       18.39     24.13 o
  13   7   4       14.62       52.82     26.65 o
  14   7   4      218.33      200.79     34.51 o
  15   7   4        8.07       31.05     40.85 o
  16   7   4       98.66      141.51     43.95 o
   0   8   4     8934.76     8792.85     94.06 o
   1   8   4     1826.39     1764.75     33.98 o
   2   8   4     4461.38     4400.71     80.54 o
   3   8   4        9.48        0.90     16.49 o
   4   8   4     8643.67     8471.63    100.51 o
   5   8   4       78.07       63.39     19.96 o
   6   8   4     3001.99     2980.59     58.69 o
   7   8   4     1763.00     1788.82     48.34 o
   8   8   4     6578.36     6549.52     88.19 o
   9   8   4       21.10       18.54     22.62 o
  10   8   4     4705.95     4614.72     79.99 o
  11   8   4      412.70      464.11     34.61 o
  12   8   4     1722.68     1625.28     53.70 o
  13   8   4      240.95      284.12     36.17 o
  14   8   4     1400.59     1463.48     76.61 o
  15   8   4       58.20       41.93     39.96 o
   1   9   4     1653.26     1547.50     45.02 o
   2   9   4      385.37      348.40     34.98 o
   3   9   4     5682.54     5474.41     70.74 o
   4   9   4        0.94       -9.27     24.46 o
   5   9   4     3342.68     3200.17     69.84 o
   6   9   4       18.17       30.42     26.14 o
   7   9   4     3089.42     2975.44     70.05 o
   8   9   4      278.99      303.74     33.64 o
   9   9   4     1636.36     1562.26     51.59 o
  10   9   4      219.72      249.49     31.35 o
  11   9   4      671.84      716.50     40.71 o
  12   9   4       43.35        7.09     31.25 o
  13   9   4      717.18      789.67     64.70 o
  14   9   4        9.29       23.86     44.46 o
   0  10   4      239.83      213.28     33.95 o
   1  10   4      129.39      120.22     24.76 o
   2  10   4      572.53      529.61     37.01 o
   3  10   4        3.93       -5.52     22.69 o
   4  10   4      432.14      433.22     35.51 o
   5  10   4      322.62      376.22     35.16 o
   6  10   4        0.88       11.13     26.72 o
   7  10   4       13.75       -0.80     29.79 o
   8  10   4      122.64      128.87     31.01 o
   9  10   4        1.58      -16.72     28.40 o
  10  10   4       66.06       80.60     37.28 o
  11  10   4       42.67       38.72     37.34 o
  12  10   4       43.60       54.51     52.26 o
   1  11   4     4671.33     4679.54     82.78 o
   2  11   4      239.86      230.13     30.71 o
   3  11   4     2204.01     2227.92     54.37 o
   4  11   4      413.18      464.66     44.19 o
   5  11   4      973.69      868.04     47.60 o
   6  11   4      241.39      186.73     33.03 o
   7  11   4     1476.80     1539.70     70.71 o
   8  11   4       10.27        5.88     36.14 o
   9  11   4     1701.54     1677.74     76.23 o
  10  11   4      122.15      194.01     39.69 o
  11  11   4     1336.71     1303.11     95.61 o
   0  12   4      743.11      654.80     63.21 o
   1  12   4        5.30        4.71     26.99 o
   2  12   4      446.59      386.07     29.82 o
   3  12   4        1.01       -5.51     23.90 o
   4  12   4      475.85      469.64     42.65 o
   5  12   4       23.18       26.44     42.48 o
   6  12   4       28.84       17.67     37.68 o
   7  12   4        6.53       18.36     38.84 o
   8  12   4      456.26      457.56     55.76 o
   9  12   4        8.52        6.86     41.24 o
   1  13   4      541.30      496.32     43.29 o
   2  13   4       74.05       59.29     28.75 o
   3  13   4      336.91      337.48     42.37 o
   4  13   4      184.09      191.86     38.48 o
   5  13   4      750.39      893.11     66.00 o
   6  13   4       48.76       46.61     53.73 o
   1   1   5     1180.42     1107.46     11.70 o
   2   1   5      201.42      235.07      6.28 o
   3   1   5    12131.03    13275.01     72.94 o
   4   1   5      315.91      430.30     10.42 o
   5   1   5    12254.40    12778.50     89.53 o
   6   1   5     1250.97     1502.94     28.13 o
   7   1   5    15720.37    16375.14    159.14 o
   8   1   5       78.09       89.33      6.00 o
   9   1   5     7949.72     8103.90     81.59 o
  10   1   5       16.88       46.93      9.80 o
  11   1   5     8127.83     7765.74     68.86 o
  12   1   5      450.99      436.31     23.35 o
  13   1   5     5088.34     4835.12     77.63 o
  14   1   5       70.13       62.45     18.15 o
  15   1   5     2241.05     2194.36     59.40 o
  16   1   5      117.02      114.26     29.57 o
  17   1   5     2105.88     2186.87     70.32 o
  18   1   5        0.84       -9.24     57.29 o
   0   2   5    26960.09    29835.57    296.81 o
   1   2   5     5662.16     6210.70     56.86 o
   2   2   5     7795.72     9160.85     97.81 o
   3   2   5      423.78      389.60      9.76 o
   4   2   5     6991.40     7521.00     81.29 o
   5   2   5     1808.63     2018.88     22.26 o
   6   2   5     6083.67     6279.74     70.78 o
   7   2   5      356.90      346.16      8.75 o
   8   2   5     6031.23     6248.45     88.43 o
   9   2   5       45.06       70.13      7.81 o
  10   2   5     2010.45     2105.64     30.87 o
  11   2   5      186.98      168.35     14.93 o
  12   2   5     6183.28     5777.29     81.85 o
  13   2   5      130.56      119.89     19.16 o
  14   2   5     1210.39     1207.16     39.17 o
  15   2   5        1.53       -1.04     20.89 o
  16   2   5      759.18      717.99     40.99 o
  17   2   5       55.05       41.23     35.42 o
  18   2   5     1169.60     1408.37     97.48 o
   1   3   5      356.64      473.08     10.08 o
   2   3   5      234.76      315.88      7.62 o
   3   3   5     1684.63     1907.54     21.97 o
   4   3   5       16.26       23.36      7.05 o
   5   3   5      593.44      758.39     20.60 o
   6   3   5      220.20      223.25     10.24 o
   7   3   5      477.06      522.26     13.83 o
   8   3   5        0.65        8.04      7.34 o
   9   3   5     1566.15     1576.96     43.74 o
  10   3   5       98.36       76.30     17.28 o
  11   3   5      379.06      417.23     22.86 o
  12   3   5      614.42      664.46     27.37 o
  13   3   5      242.26      305.71     20.93 o
  14   3   5      154.78      143.80     22.25 o
  15   3   5      288.12      290.19     26.95 o
  16   3   5      382.84      406.33     34.88 o
  17   3   5      191.59      334.04     42.11 o
  18   3   5        0.24       26.67     37.38 o
   0   4   5    15647.08    17404.28    140.31 o
   1   4   5       32.61       23.76      7.29 o
   2   4   5     9349.68     9656.38     48.31 o
   3   4   5       95.19       85.61      8.62 o
   4   4   5    14289.05    15430.56    128.62 o
   5   4   5      244.76      289.27     13.47 o
   6   4   5    18679.38    19472.87    150.11 o
   7   4   5        8.56        8.36     10.46 o
   8   4   5     8358.51     8175.40     66.68 o
   9   4   5      183.39      185.50     19.45 o
  10   4   5     1899.20     1846.09     44.10 o
  11   4   5        0.07        7.03     19.06 o
  12   4   5     7309.77     6956.49     79.70 o
  13   4   5        5.44        8.14     18.14 o
  14   4   5     1892.23     1707.84     42.97 o
  15   4   5        1.46      -20.95     20.95 o
  16   4   5     3519.94     3610.99     90.93 o
  17   4   5       91.78      108.43     36.83 o
   1   5   5       58.53       44.74      8.80 o
   2   5   5      164.89      194.14     10.78 o
   3   5   5     5860.23     5578.59     58.67 o
   4   5   5       82.76       59.34     12.13 o
   5   5   5     9491.06     9498.99     87.18 o
   6   5   5      946.56      810.42     27.26 o
   7   5   5     3915.50     3929.96     60.49 o
   8   5   5        3.65        8.28     15.13 o
   9   5   5     4835.70     4873.43     67.91 o
  10   5   5       52.98       39.12     19.78 o
  11   5   5     2083.53     1952.11     66.43 o
  12   5   5       66.11       64.74     21.88 o
  13   5   5      997.01      988.16     40.95 o
  14   5   5        0.02      -12.37     22.67 o
  15   5   5      857.67      926.14     40.69 o
  16   5   5       22.19        1.50     36.38 o
  17   5   5      739.07      817.29     56.42 o
   0   6   5      191.51      303.16     23.21 o
   1   6   5      325.40      279.33     16.16 o
   2   6   5     3642.25     3679.81     57.44 o
   3   6   5       83.23       57.44     10.58 o
   4   6   5     2796.04     2825.99     52.38 o
   5   6   5        0.93        1.14     14.48 o
   6   6   5     1002.72     1112.09     32.99 o
   7   6   5      156.97      161.45     19.79 o
   8   6   5     2694.29     2597.84     51.73 o
   9   6   5       12.95        3.27     18.48 o
  10   6   5     1383.85     1267.72     41.63 o
  11   6   5       47.43       26.47     21.83 o
  12   6   5      184.50      237.67     29.01 o
  13   6   5        0.46        2.34     28.84 o
  14   6   5      902.66      878.06     43.39 o
  15   6   5        2.80       -5.86     41.07 o
  16   6   5      771.77      773.89     53.14 o
   1   7   5     7206.15     7110.05     74.65 o
   2   7   5      141.60      101.96     15.75 o
   3   7   5     4688.07     4735.16     48.17 o
   4   7   5     1029.34      999.37     32.70 o
   5   7   5     1392.44     1373.10     38.07 o
   6   7   5      266.16      274.89     23.01 o
   7   7   5     6315.22     6177.05     80.64 o
   8   7   5       94.80       83.96     20.42 o
   9   7   5     4204.00     4013.28     68.60 o
  10   7   5        0.90        8.25     23.18 o
  11   7   5     5176.83     5155.83     83.11 o
  12   7   5      158.77      137.98     28.09 o
  13   7   5     3000.32     2995.04     94.14 o
  14   7   5        7.69       -7.30     38.80 o
  15   7   5      983.07      891.77     65.99 o
  16   7   5        1.76        2.31     36.79 o
   0   8   5      534.33      474.70     27.72 o
   1   8   5      163.38      157.67     15.27 o
   2   8   5     1121.50     1042.55     36.33 o
   3   8   5      112.85      108.73     17.37 o
   4   8   5     1389.43     1344.07     40.23 o
   5   8   5      132.75      148.89     21.53 o
   6   8   5        2.52       -4.73     20.78 o
   7   8   5      170.45      138.78     23.34 o
   8   8   5      785.11      905.23     38.68 o
   9   8   5        2.98        1.78     22.76 o
  10   8   5      110.07      194.59     29.06 o
  11   8   5      152.62      182.58     30.55 o
  12   8   5       48.96       50.00     38.79 o
  13   8   5       11.20       16.94     38.43 o
  14   8   5      334.27      388.25     54.83 o
  15   8   5        2.59       34.12     45.79 o
   1   9   5     1496.48     1367.07     43.19 o
   2   9   5       77.69       45.67     25.02 o
   3   9   5     3121.84     3094.89     59.56 o
   4   9   5      131.80       84.76     23.81 o
   5   9   5     2484.97     2407.51     61.46 o
   6   9   5       69.31       38.00     24.04 o
   7   9   5     1364.31     1343.21     45.88 o
   8   9   5      101.97      112.20     25.95 o
   9   9   5     2074.01     2193.63     74.57 o
  10   9   5       61.01       45.63     29.56 o
  11   9   5      586.74      541.76     44.13 o
  12   9   5      246.75      243.50     48.18 o
  13   9   5     1036.95     1024.32     69.70 o
  14   9   5        8.07       43.63     43.61 o
   0  10   5     4881.75     4832.25    159.12 o
   1  10   5      162.82      122.46     24.31 o
   2  10   5     3761.06     3694.40     79.04 o
   3  10   5        5.98      -13.12     22.07 o
   4  10   5     3454.36     3259.09     89.11 o
   5  10   5       38.01       18.64     27.85 o
   6  10   5     4172.74     4497.48    125.45 o
   7  10   5        0.77        0.98     33.94 o
   8  10   5     2023.50     2045.85     77.22 o
   9  10   5        0.18       -0.36     35.45 o
  10  10   5      893.80      867.21     59.59 o
  11  10   5       30.51       26.00     54.16 o
  12  10   5     2074.46     2668.81    122.89 o
   1  11   5        3.95       -6.96     25.63 o
   2  11   5      311.13      246.32     30.16 o
   3  11   5      454.16      492.98     31.59 o
   4  11   5       19.22       20.24     41.50 o
   5  11   5      238.91      275.76     53.72 o
   6  11   5        6.57       -4.36     35.59 o
   7  11   5        0.07       -5.38     35.73 o
   8  11   5       32.31       41.75     37.59 o
   9  11   5      751.73      967.00     63.78 o
  10  11   5       88.88      118.26     43.25 o
  11  11   5       30.12      -29.83     53.29 o
   0  12   5      831.25      746.98     76.05 o
   1  12   5       55.33       32.14     27.90 o
   2  12   5     1541.94     1645.52     51.27 o
   3  12   5       45.29       12.56     26.50 o
   4  12   5     1387.07     1470.98     72.37 o
   5  12   5       28.87       34.01     51.91 o
   6  12   5        3.55       15.04     47.91 o
   7  12   5       44.29       24.28     36.81 o
   8  12   5     1788.98     1915.27     85.44 o
   1  13   5      861.96      911.64     53.72 o
   2  13   5       53.33       25.06     27.11 o
   3  13   5      644.49      520.74     48.15 o
   4  13   5       49.82       54.80     33.18 o
   5  13   5      517.31      661.33     64.60 o
   0   0   6    67294.66    78239.65    439.67 o
   1   0   6        5.86      151.93      9.36 o
   2   0   6     1392.13     1649.32     23.84 o
   3   0   6     2626.54     2551.82     31.24 o
   4   0   6     4653.98     4974.90    131.17 o
   5   0   6       61.41       13.22      7.55 o
   6   0   6    19346.62    18184.64    154.97 o
   7   0   6      141.70      258.49     14.46 o
   8   0   6     8022.86     8011.02     92.81 o
   9   0   6        0.17       -1.58     13.28 o
  10   0   6     2573.23     2766.25     55.86 o
  11   0   6       51.22       30.09     19.26 o
  12   0   6    10159.40    10029.25    152.91 o
  13   0   6       50.72       39.97     23.15 o
  14   0   6     2180.83     2096.76     87.12 o
  15   0   6        0.12      -20.06     41.07 o
  16   0   6     1002.51      925.72     68.20 o
  17   0   6       39.41       48.04     47.89 o
  18   0   6     2443.21     2607.80    168.21 o
   1   1   6     1354.44     1431.05     12.24 o
   2   1   6      794.42      552.41      9.33 o
   3   1   6    12068.93    12208.08     56.46 o
   4   1   6     6371.64     5971.68     58.41 o
   5   1   6       53.53      107.73      7.60 o
   6   1   6     2043.93     2224.23     28.30 o
   7   1   6      118.59      144.73      9.26 o
   8   1   6     1155.09      979.84     16.76 o
   9   1   6     4294.76     4147.75     44.65 o
  10   1   6      745.86      691.22     18.95 o
  11   1   6      338.24      356.12     18.20 o
  12   1   6      276.59      272.69     20.17 o
  13   1   6      255.92      290.52     24.78 o
  14   1   6       60.22       56.71     25.08 o
  15   1   6     1244.85     1267.86     47.88 o
  16   1   6       38.31       38.28     30.17 o
  17   1   6      270.65      305.67     38.20 o
  18   1   6       40.36        1.25     43.05 o
   0   2   6    26885.57    34147.99    253.16 o
   1   2   6     1391.61     1270.12     13.51 o
   2   2   6     5762.93     5867.14     75.12 o
   3   2   6      158.71      173.87      6.56 o
   4   2   6    18861.43    20539.21    325.25 o
   5   2   6      258.01      168.21      8.70 o
   6   2   6     2306.18     2984.22     36.52 o
   7   2   6     1097.20     1010.15     18.57 o
   8   2   6    10251.36    10466.83    111.27 o
   9   2   6       54.80       39.39     10.26 o
  10   2   6     7796.11     7272.91     87.91 o
  11   2   6       30.33       22.27     13.64 o
  12   2   6     1026.95      991.08     30.74 o
  13   2   6      423.18      395.11     25.89 o
  14   2   6     2290.72     2296.32     58.38 o
  15   2   6       90.06       83.38     26.68 o
  16   2   6     1612.42     1634.96     55.88 o
  17   2   6      423.38      542.45     40.73 o
  18   2   6      329.93      255.09     47.86 o
   1   3   6    56244.68    67211.89    392.01 o
   2   3   6      536.99      381.68      9.59 o
   3   3   6    12005.59    14102.08    101.15 o
   4   3   6       12.68        9.41      7.08 o
   5   3   6    20625.07    20721.91    273.24 o
   6   3   6       13.75        8.98      7.83 o
   7   3   6    12710.48    12815.55    132.57 o
   8   3   6      186.63      184.24     10.63 o
   9   3   6     2552.72     2580.21     45.04 o
  10   3   6      882.13      801.00     26.76 o
  11   3   6     9138.94     8655.22     92.39 o
  12   3   6      469.14      389.96     24.05 o
  13   3   6     2885.38     2982.05     56.54 o
  14   3   6       32.51       32.58     25.17 o
  15   3   6     1363.75     1181.30     47.98 o
  16   3   6       89.29       97.28     27.97 o
  17   3   6     4451.28     4692.08    105.44 o
  18   3   6       27.46       60.69     35.04 o
   0   4   6    11593.83    13696.41    136.97 o
   1   4   6     2525.35     2737.13     27.55 o
   2   4   6      146.50       47.94      5.84 o
   3   4   6      105.23      125.96      7.96 o
   4   4   6     1419.99     1293.62     22.89 o
   5   4   6     2322.53     2048.71     29.27 o
   6   4   6      101.63      201.33     12.04 o
   7   4   6       75.09       49.70      9.24 o
   8   4   6     1404.06     1297.41     27.28 o
   9   4   6        8.00        6.77     15.95 o
  10   4   6     2128.95     2076.37     46.57 o
  11   4   6      217.47      215.78     22.91 o
  12   4   6       12.63       74.66     23.85 o
  13   4   6     1178.37     1123.57     39.72 o
  14   4   6      459.66      557.07     29.57 o
  15   4   6       54.64       34.90     26.96 o
  16   4   6      166.79      310.57     35.63 o
  17   4   6      530.02      703.87     54.43 o
   1   5   6     3816.82     3822.59     35.78 o
   2   5   6     1346.26     1093.95     21.78 o
   3   5   6    13822.77    13637.92     99.20 o
   4   5   6       45.58       29.16     10.58 o
   5   5   6     4984.87     5403.32     62.29 o
   6   5   6       13.49       14.02     12.49 o
   7   5   6      186.35      238.11     16.52 o
   8   5   6       67.99       52.32     16.34 o
   9   5   6     8288.78     8089.30    108.07 o
  10   5   6       16.66       10.40     18.36 o
  11   5   6      162.52      191.81     24.58 o
  12   5   6        1.13       -0.11     26.20 o
  13   5   6     1309.64     1167.76     45.26 o
  14   5   6      130.39      121.12     28.05 o
  15   5   6     2135.74     2222.26     64.78 o
  16   5   6        9.27      -17.86     35.73 o
  17   5   6      338.31      331.26     43.67 o
   0   6   6    14508.47    13839.05    109.45 o
   1   6   6     1090.02      920.75     19.71 o
   2   6   6     1593.71     1698.60     30.49 o
   3   6   6      208.39      204.55     13.34 o
   4   6   6     2059.79     2217.30     44.39 o
   5   6   6      252.81      226.75     18.93 o
   6   6   6     7254.03     7002.99     75.54 o
   7   6   6        6.92       12.92     16.72 o
   8   6   6     4313.74     3984.85     62.49 o
   9   6   6        4.56        0.67     19.74 o
  10   6   6      942.32      940.67     37.16 o
  11   6   6      183.20      209.04     25.08 o
  12   6   6     4530.06     4695.59    109.82 o
  13   6   6      146.87      163.60     36.65 o
  14   6   6     1224.28     1224.85     56.65 o
  15   6   6        9.74      -26.52     29.00 o
  16   6   6      671.60      691.67     52.42 o
   1   7   6      426.71      450.30     18.89 o
   2   7   6      613.21      568.58     23.03 o
   3   7   6      485.36      411.13     17.83 o
   4   7   6     1804.08     1695.01     40.59 o
   5   7   6     1805.53     1746.45     42.33 o
   6   7   6      140.32      120.02     20.20 o
   7   7   6     1387.76     1318.58     39.87 o
   8   7   6       83.05       93.20     20.39 o
   9   7   6      136.05      187.01     24.28 o
  10   7   6       65.61       76.63     26.69 o
  11   7   6      291.57      225.92     42.22 o
  12   7   6       14.35       14.92     34.80 o
  13   7   6      402.28      474.82     51.73 o
  14   7   6       95.99      108.93     39.56 o
  15   7   6        4.93       24.90     45.30 o
   0   8   6     2118.61     2199.67     50.88 o
   1   8   6      381.21      339.18     19.65 o
   2   8   6     5828.81     5725.65     82.79 o
   3   8   6        3.38        1.67     15.43 o
   4   8   6    13498.68    13383.13    125.62 o
   5   8   6       11.61      -12.35     20.49 o
   6   8   6     1264.67     1259.76     40.25 o
   7   8   6      383.48      386.70     28.90 o
   8   8   6     5656.73     5662.53     95.71 o
   9   8   6       34.28       19.83     27.82 o
  10   8   6     4450.01     4531.43     91.23 o
  11   8   6        2.40        8.95     35.90 o
  12   8   6     1473.93     1326.26     70.95 o
  13   8   6      199.40      134.42     43.54 o
  14   8   6     1729.27     1844.63     84.93 o
   1   9   6     5796.73     5705.82     71.50 o
   2   9   6      313.80      265.44     24.89 o
   3   9   6     1624.51     1503.35     43.38 o
   4   9   6      655.48      598.79     42.66 o
   5   9   6     3328.99     3234.98     84.59 o
   6   9   6       12.90       15.74     24.98 o
   7   9   6     2150.08     2214.27     64.85 o
   8   9   6      494.46      526.09     40.43 o
   9   9   6      711.98      709.06     43.55 o
  10   9   6        5.02      -25.93     39.53 o
  11   9   6      886.05      926.58     62.59 o
  12   9   6       53.65       41.83     40.15 o
  13   9   6     1164.26     1346.34     77.19 o
   0  10   6      689.98      681.84     45.97 o
   1  10   6       82.99       69.18     21.65 o
   2  10   6       24.47       10.33     27.24 o
   3  10   6       50.93       19.10     20.77 o
   4  10   6      140.07      119.58     42.39 o
   5  10   6      306.63      288.11     39.42 o
   6  10   6      553.59      626.58     48.47 o
   7  10   6      141.99       94.08     34.31 o
   8  10   6       69.37       78.79     34.90 o
   9  10   6       67.59       77.13     36.55 o
  10  10   6       13.29       10.72     40.51 o
  11  10   6      288.17      308.07     49.59 o
  12  10   6      188.12      241.86     49.32 o
   1  11   6     1447.29     1399.30     48.65 o
   2  11   6       55.87       34.15     25.80 o
   3  11   6     2939.70     3007.02     77.38 o
   4  11   6       54.34       46.06     36.45 o
   5  11   6     2958.38     2961.36    119.45 o
   6  11   6       25.79        4.16     45.95 o
   7  11   6      498.21      413.79     47.48 o
   8  11   6       65.19       97.64     39.43 o
   9  11   6     2244.40     2290.66    111.25 o
  10  11   6       15.45      -44.30     57.85 o
   0  12   6      503.02      472.20     58.28 o
   1  12   6      117.42      108.19     28.02 o
   2  12   6      148.14      149.24     25.92 o
   3  12   6       14.15      -11.53     32.05 o
   4  12   6      163.90      117.36     40.17 o
   5  12   6       89.59      103.65     42.40 o
   6  12   6      578.60      652.06     73.46 o
   7  12   6      167.41      151.17     54.53 o
   8  12   6      470.05      525.29     57.58 o
   1  13   6      577.63      655.69     57.00 o
   2  13   6       15.48       13.11     31.56 o
   3  13   6      164.31      114.08     37.42 o
   4  13   6        0.19       18.50     36.12 o
   5  13   6      705.84      838.37     66.54 o
   1   1   7    17320.84    19876.39     92.00 o
   2   1   7      188.61      245.04      7.10 o
   3   1   7    13405.44    13508.21     59.26 o
   4   1   7     1093.75     1085.93     18.96 o
   5   1   7    17080.93    18119.07     81.83 o
   6   1   7       12.40       17.48      6.68 o
   7   1   7     7369.65     7649.81     84.34 o
   8   1   7      105.37       89.26      8.60 o
   9   1   7    10425.47    10571.89    110.12 o
  10   1   7      667.83      664.53     19.07 o
  11   1   7     4650.97     4474.47     48.98 o
  12   1   7       22.12      -13.00     23.86 o
  13   1   7     2978.95     2788.98     61.81 o
  14   1   7        7.58       11.88     23.99 o
  15   1   7     1896.30     1773.65     55.86 o
  16   1   7       63.18       35.22     31.31 o
  17   1   7      970.39      986.46     55.21 o
  18   1   7        9.14      -34.14     34.14 o
   0   2   7    13654.08    15287.77     85.70 o
   1   2   7       12.72       45.54      6.52 o
   2   2   7    10790.73    11879.98    134.27 o
   3   2   7       15.61       23.24      4.94 o
   4   2   7    15254.19    17477.16    195.75 o
   5   2   7     1797.17     1916.06     38.06 o
   6   2   7    10932.24    11420.21    109.36 o
   7   2   7      865.36      933.45     19.98 o
   8   2   7     4587.51     4732.55     57.20 o
   9   2   7        1.44        2.89     10.45 o
  10   2   7      322.96      322.73     19.10 o
  11   2   7     1064.22     1045.68     30.09 o
  12   2   7     4341.77     4067.75     56.02 o
  13   2   7       34.32       16.35     23.73 o
  14   2   7     1117.44     1207.52     45.72 o
  15   2   7       13.59        6.66     27.06 o
  16   2   7     1112.17     1030.23     48.63 o
  17   2   7        5.26        7.61     33.57 o
  18   2   7     1168.96     1353.44     77.94 o
   1   3   7     1724.29     1810.25     18.30 o
   2   3   7       49.36       67.57      5.82 o
   3   3   7     2086.32     2365.71     29.00 o
   4   3   7       94.73       93.27      8.14 o
   5   3   7     1434.02     1428.14     21.48 o
   6   3   7       51.83       66.75      9.03 o
   7   3   7      493.77      501.55     16.51 o
   8   3   7      183.28      187.76     11.46 o
   9   3   7      100.07      138.15     13.93 o
  10   3   7        5.05       20.62     13.87 o
  11   3   7      411.88      462.85     24.23 o
  12   3   7      108.50      100.27     25.73 o
  13   3   7      267.68      309.00     30.28 o
  14   3   7       43.56       -0.84     25.22 o
  15   3   7      103.35      128.29     28.13 o
  16   3   7       12.40        9.68     29.81 o
  17   3   7      306.64      474.62     42.10 o
   0   4   7    45826.67    50468.37    238.61 o
   1   4   7     2776.53     2496.74     26.83 o
   2   4   7    15943.41    17009.13    190.29 o
   3   4   7       95.28       81.95      8.24 o
   4   4   7    11755.08    12330.92    142.23 o
   5   4   7        8.09       29.09      9.09 o
   6   4   7     7356.58     7542.07     94.94 o
   7   4   7        2.69       17.05      8.62 o
   8   4   7     6292.99     6318.19     75.03 o
   9   4   7      136.56      128.31     17.01 o
  10   4   7     3148.22     3329.55     98.15 o
  11   4   7      109.25       92.30     23.84 o
  12   4   7     4426.52     4083.84     65.75 o
  13   4   7        5.99       25.37     24.06 o
  14   4   7     2062.03     1981.00     58.55 o
  15   4   7        1.45       -1.85     28.05 o
  16   4   7     2313.90     2354.26     68.77 o
  17   4   7       87.97      156.88     39.56 o
   1   5   7     4467.32     4647.90     36.23 o
   2   5   7      916.26      829.97     17.71 o
   3   5   7     2913.24     2957.62     27.49 o
   4   5   7      100.20       99.29      8.66 o
   5   5   7     6140.16     6105.35    115.08 o
   6   5   7      950.94      949.95     23.37 o
   7   5   7      371.45      353.75     15.55 o
   8   5   7      879.65      772.71     28.71 o
   9   5   7     2392.61     2328.69     47.99 o
  10   5   7      506.85      413.50     31.08 o
  11   5   7     3192.70     3140.50     86.31 o
  12   5   7      415.49      475.77     45.67 o
  13   5   7     1115.63     1211.67     53.40 o
  14   5   7        1.04       -0.04     27.81 o
  15   5   7      678.95      761.64     44.23 o
  16   5   7        3.87      -25.90     32.25 o
   0   6   7     1346.17     1267.37     32.87 o
   1   6   7      137.86      122.06     10.95 o
   2   6   7     1341.46     1377.81     26.41 o
   3   6   7       81.90       74.18     10.98 o
   4   6   7     4675.76     4588.76     62.89 o
   5   6   7      393.10      390.78     20.34 o
   6   6   7      336.67      309.75     21.50 o
   7   6   7      888.61      932.58     37.05 o
   8   6   7     2564.36     2434.50     49.90 o
   9   6   7       16.95       17.02     22.60 o
  10   6   7     1947.49     1797.29     72.94 o
  11   6   7      177.73      128.99     34.42 o
  12   6   7      100.21      126.30     39.61 o
  13   6   7       22.61       23.88     32.93 o
  14   6   7      207.49      204.15     35.92 o
  15   6   7        0.02      -31.36     31.36 o
  16   6   7      117.70      112.29     34.20 o
   1   7   7     3179.15     3210.99     41.29 o
   2   7   7      859.18      810.62     26.94 o
   3   7   7     9321.01     9270.77     88.78 o
   4   7   7     1745.09     1650.37     42.94 o
   5   7   7     5344.25     5189.38     68.51 o
   6   7   7      246.61      191.84     21.67 o
   7   7   7     8368.72     8240.07    176.93 o
   8   7   7       42.13       49.15     24.09 o
   9   7   7     4858.08     4690.24     85.82 o
  10   7   7       20.22       16.15     35.51 o
  11   7   7     1179.52     1157.36     63.64 o
  12   7   7       15.08       33.03     36.86 o
  13   7   7     2227.28     2287.07     87.61 o
  14   7   7      252.02      232.51     46.55 o
  15   7   7     1654.50     1784.64     77.85 o
   0   8   7      727.74      763.63     34.39 o
   1   8   7      628.51      596.64     23.61 o
   2   8   7      490.27      457.41     22.05 o
   3   8   7       65.92       72.08     15.83 o
   4   8   7      839.64      791.13     36.74 o
   5   8   7      116.50      108.10     24.27 o
   6   8   7      378.34      404.48     33.21 o
   7   8   7       12.96       16.32     24.44 o
   8   8   7      507.12      475.94     37.08 o
   9   8   7       28.51       27.61     26.87 o
  10   8   7       87.21      101.12     39.03 o
  11   8   7       43.42       32.42     39.56 o
  12   8   7      308.64      390.68     50.82 o
  13   8   7       72.54       83.47     44.45 o
  14   8   7      137.32      207.73     46.06 o
   1   9   7     4562.64     4371.83     72.18 o
   2   9   7      106.71       92.69     21.52 o
   3   9   7     1252.84     1209.50     44.95 o
   4   9   7      230.24      219.00     45.84 o
   5   9   7     1992.35     1921.03     71.32 o
   6   9   7       80.10       87.38     27.22 o
   7   9   7     1562.67     1639.56     56.93 o
   8   9   7       72.63       58.06     28.65 o
   9   9   7     1105.01     1100.99     63.05 o
  10   9   7        3.22       -3.48     37.12 o
  11   9   7     1548.83     1589.74     78.64 o
  12   9   7        0.02        6.11     42.57 o
  13   9   7      645.89      736.63     75.85 o
   0  10   7     6289.63     5804.71    148.06 o
   1  10   7      986.11      950.26     36.84 o
   2  10   7     2858.77     2690.06     68.76 o
   3  10   7       38.65       12.26     26.63 o
   4  10   7     3782.95     3792.31    121.74 o
   5  10   7       37.56       26.01     42.86 o
   6  10   7     1549.37     1601.08     88.57 o
   7  10   7      142.96      143.34     38.00 o
   8  10   7     1876.42     1896.62     70.15 o
   9  10   7        1.53       16.55     38.62 o
  10  10   7     2172.76     2358.47    137.46 o
  11  10   7      161.23      184.65     47.01 o
  12  10   7     1041.62     1008.14     70.21 o
   1  11   7        2.11       -3.59     24.51 o
   2  11   7       37.91       40.65     25.23 o
   3  11   7        0.56       -2.54     35.97 o
   4  11   7       76.42       85.56     35.98 o
   5  11   7      159.89      158.70     59.33 o
   6  11   7      293.39      340.87     59.52 o
   7  11   7       42.20       58.00     49.09 o
   8  11   7      150.15      192.95     51.96 o
   9  11   7       49.09       24.01     55.76 o
  10  11   7        0.11      -46.77     46.77 o
   0  12   7     1307.48     1457.15    127.85 o
   1  12   7       30.16       37.27     30.89 o
   2  12   7      980.52      939.77     46.91 o
   3  12   7        0.63      -14.42     35.49 o
   4  12   7     1963.84     2048.35     86.47 o
   5  12   7      123.15      182.35     43.94 o
   6  12   7      705.88      726.78     74.39 o
   7  12   7        0.11       44.49     51.61 o
   8  12   7     1481.10     1599.68    132.26 o
   1  13   7      701.54      616.14     60.29 o
   2  13   7       15.84       19.76     46.76 o
   3  13   7     1202.68     1318.92     76.74 o
   4  13   7      463.48      529.68     48.64 o
   0   0   8     4838.06     6412.00    144.10 o
   1   0   8       11.66       23.57      4.96 o
   2   0   8    22975.64    23225.83    150.93 o
   3   0   8      532.49      492.20     17.16 o
   4   0   8    18577.97    19016.58     96.73 o
   5   0   8     1468.26     1583.93     30.97 o
   6   0   8      505.86      612.79     15.46 o
   7   0   8       71.19       55.97      9.90 o
   8   0   8    15984.25    16346.21    345.33 o
   9   0   8        4.79        9.05     11.81 o
  10   0   8    12237.51    12073.69    157.31 o
  11   0   8       50.68       31.14     26.93 o
  12   0   8     6490.29     5960.40    110.38 o
  13   0   8      535.37      432.63     42.56 o
  14   0   8     2563.91     2569.56     99.15 o
  15   0   8       48.37       65.90     45.62 o
  16   0   8     1954.73     1918.94     94.22 o
  17   0   8      206.80      133.29     55.97 o
  18   0   8      916.86      753.10     72.52 o
   1   1   8     9795.84    10441.79     82.02 o
   2   1   8       14.31       21.07      5.06 o
   3   1   8        6.54      124.95      7.69 o
   4   1   8     1156.48     1172.95     15.75 o
   5   1   8     1947.12     1596.44     26.16 o
   6   1   8      383.91      436.72     11.09 o
   7   1   8     6847.11     6642.31     85.55 o
   8   1   8       58.31       56.16      8.26 o
   9   1   8       35.13       99.13     10.06 o
  10   1   8        1.44        7.57     11.86 o
  11   1   8     1041.04     1030.38     33.85 o
  12   1   8       68.59       19.09     23.86 o
  13   1   8     3076.05     3015.68     65.67 o
  14   1   8       49.67       40.52     23.76 o
  15   1   8      154.38      170.35     30.47 o
  16   1   8      178.92      206.91     37.19 o
  17   1   8      343.80      449.49     44.59 o
   0   2   8    13731.99    13193.19     91.06 o
   1   2   8     2202.51     2519.14     21.19 o
   2   2   8       25.90       89.82      7.33 o
   3   2   8       47.73       50.44      7.76 o
   4   2   8     1251.83     1603.61     28.80 o
   5   2   8        0.03       22.60      6.67 o
   6   2   8    22014.93    21645.43    187.86 o
   7   2   8      187.60      162.24     11.04 o
   8   2   8     2904.83     2937.74     75.77 o
   9   2   8      247.00      204.35     17.01 o
  10   2   8       64.27       75.92     14.87 o
  11   2   8       24.41       14.37     19.14 o
  12   2   8     5366.49     5187.16     72.04 o
  13   2   8        9.70      -11.33     24.84 o
  14   2   8      652.41      591.41     37.27 o
  15   2   8        3.99      -14.05     28.37 o
  16   2   8      768.06      857.00     46.27 o
  17   2   8       49.65       55.61     34.49 o
   1   3   8      160.13      152.72      5.87 o
   2   3   8       59.76       83.88      5.73 o
   3   3   8    33069.25    33603.89    228.84 o
   4   3   8       33.08       66.95      9.14 o
   5   3   8    10967.37    12132.89    234.39 o
   6   3   8     2026.97     2035.35     32.27 o
   7   3   8     5125.60     5336.59     86.96 o
   8   3   8        0.95        6.62      9.12 o
   9   3   8    10752.71    10492.87    112.59 o
  10   3   8      151.61      154.73     21.53 o
  11   3   8     3867.17     3602.34     60.04 o
  12   3   8      605.03      507.48     34.34 o
  13   3   8     1030.57      923.22     42.85 o
  14   3   8       12.85      -23.56     25.24 o
  15   3   8     3322.12     3485.59     77.47 o
  16   3   8        0.90       10.49     30.00 o
  17   3   8     2471.10     2459.84     72.63 o
   0   4   8     8399.78     7352.90     85.15 o
   1   4   8     6971.92     7450.42     47.83 o
   2   4   8     1480.78     1469.62     17.50 o
   3   4   8        0.05       10.12      6.70 o
   4   4   8      286.69      264.70     14.35 o
   5   4   8       64.66       65.91      9.21 o
   6   4   8     8390.93     8017.20    122.53 o
   7   4   8      608.14      570.78     17.18 o
   8   4   8        3.59       59.92     12.84 o
   9   4   8       34.26       27.82     17.44 o
  10   4   8       61.66       49.93     24.98 o
  11   4   8       35.38       47.06     29.85 o
  12   4   8     1782.64     1788.75     53.06 o
  13   4   8       53.78       64.76     26.12 o
  14   4   8        1.72       41.05     27.91 o
  15   4   8        7.56       -5.89     28.29 o
  16   4   8      137.16      190.27     33.90 o
  17   4   8      126.57       57.63     32.25 o
   1   5   8    13807.17    13906.96     77.07 o
   2   5   8      249.53      255.59     11.67 o
   3   5   8      989.08     1210.39     23.07 o
   4   5   8      682.60      703.35     18.05 o
   5   5   8     2713.56     2617.36     37.78 o
   6   5   8        2.69        7.13     10.17 o
   7   5   8     7191.92     7028.51    134.67 o
   8   5   8      639.72      599.41     24.84 o
   9   5   8     1450.22     1330.61     49.10 o
  10   5   8       33.72       -4.15     29.76 o
  11   5   8     4153.86     3996.42     98.71 o
  12   5   8      191.81      258.83     39.00 o
  13   5   8     3783.87     3705.37     91.86 o
  14   5   8       11.12       34.16     28.49 o
  15   5   8      334.07      240.03     33.16 o
  16   5   8       20.61      -24.97     32.71 o
   0   6   8      459.90      531.54     24.32 o
   1   6   8      146.79      146.65     11.59 o
   2   6   8     6551.25     6229.51     74.71 o
   3   6   8      307.75      274.17     15.75 o
   4   6   8     9742.67     9787.14    110.84 o
   5   6   8        0.65       15.51     14.61 o
   6   6   8     1726.73     1838.59     38.54 o
   7   6   8       37.41       44.87     16.43 o
   8   6   8     8151.65     8004.60    134.06 o
   9   6   8        1.75      -19.61     30.01 o
  10   6   8     3138.85     3117.19     89.15 o
  11   6   8        5.93       -9.23     31.90 o
  12   6   8     1633.26     1413.60     68.02 o
  13   6   8      165.54      142.92     38.49 o
  14   6   8     1695.97     1735.08     59.80 o
  15   6   8       56.68       17.86     32.38 o
  16   6   8     1643.09     1920.35     68.11 o
   1   7   8       11.25       14.86     11.24 o
   2   7   8      116.25       93.54     12.37 o
   3   7   8      483.89      478.86     29.90 o
   4   7   8       98.17       78.00     28.14 o
   5   7   8      212.55      212.70     25.48 o
   6   7   8      129.31       73.80     23.61 o
   7   7   8      196.29      247.13     28.52 o
   8   7   8        1.05       -2.25     31.49 o
   9   7   8      327.81      318.17     41.77 o
  10   7   8        0.50        2.80     31.95 o
  11   7   8       20.72       20.25     35.74 o
  12   7   8        1.62      -23.28     35.59 o
  13   7   8        0.63       35.74     43.27 o
  14   7   8       11.45      -12.05     41.03 o
  15   7   8      309.78      451.95     48.65 o
   0   8   8     6755.86     6454.17     86.82 o
   1   8   8      106.25       77.33     16.61 o
   2   8   8     3241.95     3007.88     44.06 o
   3   8   8        5.45        0.30     19.02 o
   4   8   8     2659.10     2558.42     75.52 o
   5   8   8       51.85       51.85     32.05 o
   6   8   8     3753.32     3595.64     93.58 o
   7   8   8        3.08       -0.54     25.79 o
   8   8   8     2439.33     2339.96     80.54 o
   9   8   8        3.23       -0.80     33.53 o
  10   8   8      841.25      730.22     53.68 o
  11   8   8        0.79        5.05     38.20 o
  12   8   8     3824.88     4155.83    171.90 o
  13   8   8       32.04       33.03     41.57 o
  14   8   8      751.56      716.46     63.65 o
   1   9   8     2413.33     2057.43     42.06 o
   2   9   8      283.33      228.99     23.52 o
   3   9   8     4411.45     4362.91     82.97 o
   4   9   8        3.30       -5.21     30.59 o
   5   9   8      368.06      374.40     40.88 o
   6   9   8       27.01       23.16     31.50 o
   7   9   8      519.78      503.78     38.04 o
   8   9   8       56.25       42.79     34.42 o
   9   9   8     2871.89     3331.10     99.91 o
  10   9   8       43.10       54.10     42.12 o
  11   9   8      914.88      872.01     66.37 o
  12   9   8       52.59        8.03     44.92 o
  13   9   8      369.22      279.74     51.23 o
   0  10   8        3.67       15.63     27.97 o
   1  10   8      119.60       99.00     24.58 o
   2  10   8      614.73      669.54     42.36 o
   3  10   8       12.01       -3.62     33.83 o
   4  10   8      396.64      390.58     42.99 o
   5  10   8        0.43       10.87     41.99 o
   6  10   8       53.92       80.60     43.21 o
   7  10   8       18.15      -19.53     36.79 o
   8  10   8      618.51      701.99     59.32 o
   9  10   8       85.12       89.10     41.13 o
  10  10   8      439.07      452.35     55.11 o
  11  10   8       13.31       57.11     40.86 o
   1  11   8     2278.39     2355.40     84.80 o
   2  11   8        0.60      -22.25     26.65 o
   3  11   8     1257.00     1027.35     61.07 o
   4  11   8       65.44       52.43     36.47 o
   5  11   8     3002.80     3226.65    101.65 o
   6  11   8        2.11        7.25     50.43 o
   7  11   8     2807.75     3020.20    207.05 o
   8  11   8      115.81      109.85     58.00 o
   9  11   8      547.33      457.61     68.94 o
  10  11   8        6.68        1.52     57.96 o
   0  12   8       77.74       65.56     48.69 o
   1  12   8      112.38       73.36     41.53 o
   2  12   8      576.88      635.89     59.01 o
   3  12   8       65.36       96.14     43.57 o
   4  12   8      847.13      952.04     67.27 o
   5  12   8       68.87       53.44     43.22 o
   6  12   8      340.86      300.96     52.79 o
   7  12   8        9.28       -4.60     52.07 o
   1  13   8      374.32      378.10     44.07 o
   2  13   8       14.37      -15.51     45.42 o
   3  13   8      607.04      753.00     64.99 o
   1   1   9    14893.52    16049.83    139.11 o
   2   1   9      687.28      635.33     10.11 o
   3   1   9    11745.46    12689.61    129.81 o
   4   1   9      197.85      178.91      8.52 o
   5   1   9     6433.08     6018.94     49.62 o
   6   1   9     1305.52     1174.77     22.38 o
   7   1   9     5473.40     5580.20     63.48 o
   8   1   9      226.17      186.70     11.61 o
   9   1   9     7663.93     7505.06     71.70 o
  10   1   9       16.61       13.56     14.35 o
  11   1   9     3243.19     3081.36     54.60 o
  12   1   9        0.45       -6.36     23.58 o
  13   1   9     2282.14     2304.56     59.58 o
  14   1   9       23.21       15.21     25.64 o
  15   1   9     2133.58     2128.38     62.52 o
  16   1   9        2.38        0.88     30.72 o
  17   1   9     1921.56     1973.45     74.85 o
   0   2   9    16734.74    18296.52    253.45 o
   1   2   9       23.05       89.93      6.58 o
   2   2   9     2766.33     2745.28     23.97 o
   3   2   9        8.29       27.45      8.17 o
   4   2   9     8497.49     8549.76     65.73 o
   5   2   9      861.25      959.68     23.18 o
   6   2   9     7096.23     6965.23     40.89 o
   7   2   9       24.23       25.32     11.48 o
   8   2   9     4944.05     4644.23     50.25 o
   9   2   9        5.62       10.25     14.51 o
  10   2   9     2213.57     2073.91     44.79 o
  11   2   9        1.40       -1.78     18.83 o
  12   2   9     2666.82     2583.38     53.83 o
  13   2   9      292.52      270.01     30.53 o
  14   2   9     1673.39     1635.64     53.97 o
  15   2   9      161.89      160.81     30.64 o
  16   2   9     1371.23     1495.26     57.46 o
  17   2   9       95.69      110.96     35.48 o
   1   3   9      363.55      457.60     10.05 o
   2   3   9       34.40       25.82      7.26 o
   3   3   9      434.78      479.46     13.09 o
   4   3   9      461.56      371.89     17.69 o
   5   3   9     1367.10     1382.03     30.22 o
   6   3   9        0.00        2.51      8.49 o
   7   3   9       65.04       87.69     14.19 o
   8   3   9      180.36      173.23     16.80 o
   9   3   9       55.36      100.06     18.75 o
  10   3   9      176.53      178.48     21.89 o
  11   3   9      572.50      561.66     30.27 o
  12   3   9      128.40      119.57     23.55 o
  13   3   9      237.75      234.03     30.71 o
  14   3   9        0.16        3.33     28.09 o
  15   3   9       75.30      120.08     29.71 o
  16   3   9        0.04      -17.87     30.13 o
  17   3   9       90.60      127.21     35.46 o
   0   4   9    27627.14    29555.37    339.66 o
   1   4   9       68.00      105.03      8.30 o
   2   4   9     5601.10     5737.61     54.84 o
   3   4   9      530.76      516.90     14.74 o
   4   4   9     5960.26     6188.70     87.98 o
   5   4   9     1296.70     1235.10     30.09 o
   6   4   9     3190.65     3234.62     62.95 o
   7   4   9      611.72      576.53     22.97 o
   8   4   9     7897.42     7378.13     94.48 o
   9   4   9        0.12       -5.01     23.07 o
  10   4   9     4010.79     3780.61     76.98 o
  11   4   9      165.75      132.09     24.58 o
  12   4   9     3529.03     3386.38     71.22 o
  13   4   9      126.36      106.12     27.84 o
  14   4   9     2637.86     2676.42     71.32 o
  15   4   9       44.92        8.80     29.36 o
  16   4   9     1447.69     1470.93     59.81 o
   1   5   9     5551.83     5592.40     40.88 o
   2   5   9        3.77       12.32      8.93 o
   3   5   9     2995.37     3035.83     42.14 o
   4   5   9      459.51      485.92     19.48 o
   5   5   9      739.49      720.93     23.25 o
   6   5   9      430.49      368.07     18.25 o
   7   5   9      391.96      414.13     22.17 o
   8   5   9       60.56       48.70     19.45 o
   9   5   9     1697.98     1608.63     53.67 o
  10   5   9      146.92      146.82     28.17 o
  11   5   9     2597.28     2784.69     85.69 o
  12   5   9      134.27      176.80     35.17 o
  13   5   9      243.83      304.04     34.17 o
  14   5   9       17.83       22.24     30.07 o
  15   5   9      303.43      309.33     35.13 o
  16   5   9       30.39       14.73     34.60 o
   0   6   9       14.45       50.93     16.38 o
   1   6   9      388.55      406.85     15.05 o
   2   6   9     1518.61     1446.68     25.42 o
   3   6   9        0.77       14.84     14.33 o
   4   6   9     4497.97     4439.49     65.22 o
   5   6   9     2370.53     2160.41     47.75 o
   6   6   9     1640.91     1667.60     37.56 o
   7   6   9      104.09       96.90     21.52 o
   8   6   9      950.48      980.58     53.86 o
   9   6   9        4.63        8.51     29.12 o
  10   6   9      818.54      684.30     68.31 o
  11   6   9      291.02      333.74     43.08 o
  12   6   9     1135.03     1041.40     61.14 o
  13   6   9     1002.17     1085.70     66.30 o
  14   6   9      216.93      281.00     37.67 o
  15   6   9       70.05       98.03     34.48 o
   1   7   9     4341.96     4295.63     44.37 o
   2   7   9      265.92      248.07     16.06 o
   3   7   9     6577.10     6416.75     72.91 o
   4   7   9      680.43      611.02     31.15 o
   5   7   9     8460.51     8154.22    108.82 o
   6   7   9        0.41       -3.06     28.34 o
   7   7   9     3882.96     3853.39     93.92 o
   8   7   9       16.16       38.32     31.24 o
   9   7   9     4220.83     4304.57    104.78 o
  10   7   9       13.50        0.12     34.25 o
  11   7   9      534.10      509.93     48.77 o
  12   7   9       47.73       34.09     39.61 o
  13   7   9     2748.20     2986.50    101.98 o
  14   7   9        0.17       16.48     41.23 o
   0   8   9     1161.28     1101.99     40.07 o
   1   8   9      456.31      464.02     25.87 o
   2   8   9      663.56      564.32     24.25 o
   3   8   9      259.58      197.66     21.24 o
   4   8   9      502.32      480.47     41.34 o
   5   8   9       20.14       25.50     29.79 o
   6   8   9     1036.65      984.89     54.01 o
   7   8   9      349.72      331.88     40.64 o
   8   8   9      471.62      445.07     45.26 o
   9   8   9        0.01        1.99     35.50 o
  10   8   9      192.08      238.65     45.41 o
  11   8   9        3.81        3.83     39.12 o
  12   8   9      586.48      605.36     61.24 o
  13   8   9      166.47      149.49     44.26 o
  14   8   9       95.88       75.54     48.66 o
   1   9   9     1872.66     1885.25     45.45 o
   2   9   9       53.69       49.81     17.95 o
   3   9   9      491.84      490.64     31.00 o
   4   9   9       62.63       85.82     31.01 o
   5   9   9     1807.41     1817.55     71.07 o
   6   9   9      199.66      205.81     37.78 o
   7   9   9      734.49      644.45     50.98 o
   8   9   9       33.62       42.82     36.57 o
   9   9   9      569.71      540.24     53.00 o
  10   9   9      141.71      142.66     42.98 o
  11   9   9     1372.62     1327.86     75.45 o
  12   9   9       10.12      -42.19     42.19 o
   0  10   9     2638.15     2662.25    182.94 o
   1  10   9       65.40       71.61     28.42 o
   2  10   9     1641.98     1702.24     60.66 o
   3  10   9       53.81       24.37     35.62 o
   4  10   9     2720.36     2649.23     71.99 o
   5  10   9      176.11      245.44     48.64 o
   6  10   9      632.12      595.26     52.82 o
   7  10   9      104.90      112.82     42.13 o
   8  10   9     2056.28     2155.97     86.51 o
   9  10   9       90.34       59.85     44.68 o
  10  10   9     1447.96     1533.04     78.69 o
  11  10   9       58.26       34.01     42.34 o
   1  11   9       84.53       86.83     36.34 o
   2  11   9       42.29       68.76     35.67 o
   3  11   9        0.07        8.25     36.71 o
   4  11   9       85.85       88.53     40.11 o
   5  11   9        5.31        4.08     36.56 o
   6  11   9        4.84       -5.36     53.19 o
   7  11   9        9.04       41.54     50.46 o
   8  11   9      206.57      243.18     61.37 o
   9  11   9        5.40       27.07     51.71 o
   0  12   9      748.73      772.97     74.90 o
   1  12   9       28.37        8.59     36.22 o
   2  12   9      796.94      825.82     63.47 o
   3  12   9       12.57       18.39     40.74 o
   4  12   9     1976.78     2127.37     89.59 o
   5  12   9      227.48      258.00     50.14 o
   6  12   9     1430.85     1555.75     80.87 o
   0   0  10    54698.96    57947.10    541.36 o
   1   0  10       40.85       59.93      6.44 o
   2   0  10    15397.06    16676.93    145.08 o
   3   0  10      187.36      204.33      9.53 o
   4   0  10    20091.30    22110.21    113.86 o
   5   0  10     1699.72     1498.90     32.84 o
   6   0  10    15935.74    15508.62    103.36 o
   7   0  10     4376.10     3984.31     55.61 o
   8   0  10     7183.59     7146.92    120.62 o
   9   0  10      105.34       88.16     18.72 o
  10   0  10     2630.50     2471.73     55.69 o
  11   0  10     2010.33     1918.64     53.99 o
  12   0  10     8247.76     7648.70    128.81 o
  13   0  10      192.89      215.91     36.83 o
  14   0  10     1805.67     1843.02     91.89 o
  15   0  10        0.24      -44.90     44.90 o
  16   0  10     1041.23      849.73     74.49 o
  17   0  10      543.03      687.29     76.57 o
   1   1  10     4127.85     5143.75     51.63 o
   2   1  10     1072.86      961.72     12.21 o
   3   1  10     8014.50     7510.49     61.94 o
   4   1  10     1980.32     1676.35     20.98 o
   5   1  10     1948.00     1969.77     27.72 o
   6   1  10      477.98      491.90     12.37 o
   7   1  10     1667.77     1747.85     28.84 o
   8   1  10     1290.75     1220.91     25.72 o
   9   1  10     4921.76     4691.19     48.48 o
  10   1  10      535.61      481.34     21.55 o
  11   1  10     1579.89     1406.21     40.46 o
  12   1  10       10.14        1.87     24.72 o
  13   1  10      184.88      202.22     29.03 o
  14   1  10        0.08        3.38     27.06 o
  15   1  10     1407.77     1569.27     55.91 o
  16   1  10       31.25       30.57     34.78 o
  17   1  10      181.90      176.57     42.60 o
   0   2  10     1805.87     1910.20     27.37 o
   1   2  10      638.77      451.46     10.87 o
   2   2  10     6658.99     6706.35     46.87 o
   3   2  10      338.32      281.89     10.35 o
   4   2  10     4707.39     4536.75     45.87 o
   5   2  10     1249.13      987.09     24.34 o
   6   2  10      782.36      852.18     23.79 o
   7   2  10        1.84        5.35     12.33 o
   8   2  10     2005.81     1963.86     33.81 o
   9   2  10       64.27       51.39     15.92 o
  10   2  10      648.67      734.03     27.60 o
  11   2  10       90.50       86.62     20.96 o
  12   2  10      299.32      275.69     25.97 o
  13   2  10      457.63      443.27     35.03 o
  14   2  10      723.89      737.20     41.70 o
  15   2  10       20.11        1.65     29.13 o
  16   2  10     1214.26     1348.65     56.05 o
  17   2  10      242.53      340.07     41.88 o
   1   3  10     8552.17     8437.81     61.94 o
   2   3  10     1369.90     1263.20     18.92 o
   3   3  10     4015.85     4292.75     49.73 o
   4   3  10     1375.29     1232.60     29.08 o
   5   3  10    14106.56    14336.88    140.51 o
   6   3  10       22.05       28.46     13.74 o
   7   3  10     2448.90     2397.92     44.99 o
   8   3  10     1848.25     1622.49     33.61 o
   9   3  10     4042.20     3830.13     57.70 o
  10   3  10     2689.30     2443.81     51.07 o
  11   3  10     2140.30     2161.43     50.03 o
  12   3  10       10.21        9.30     22.09 o
  13   3  10     3348.84     3306.50     73.58 o
  14   3  10      251.86      252.60     31.07 o
  15   3  10     1163.87     1127.20     51.18 o
  16   3  10       65.47       16.25     32.15 o
   0   4  10     1266.46     1223.53     30.37 o
   1   4  10      120.82       86.95      8.98 o
   2   4  10     1150.76     1037.51     18.37 o
   3   4  10      108.51      131.32     10.23 o
   4   4  10       67.08       66.38     11.59 o
   5   4  10      577.01      471.33     21.95 o
   6   4  10       60.78       76.16     15.40 o
   7   4  10      673.47      662.24     25.29 o
   8   4  10        3.27       62.98     20.48 o
   9   4  10        5.32       -0.32     24.56 o
  10   4  10      150.96      139.60     24.89 o
  11   4  10       46.22       30.81     23.99 o
  12   4  10       42.36      113.46     25.31 o
  13   4  10      335.95      320.52     32.94 o
  14   4  10       35.15      112.38     30.22 o
  15   4  10        3.47       -8.28     28.78 o
  16   4  10      218.85      387.01     39.78 o
   1   5  10     6377.98     6650.19     50.05 o
   2   5  10     2896.49     2854.63     33.74 o
   3   5  10    12105.47    11557.16     81.05 o
   4   5  10     1422.20     1270.28     28.08 o
   5   5  10     4485.11     4441.66     83.08 o
   6   5  10      135.50      129.53     17.97 o
   7   5  10     5449.72     5364.20     65.00 o
   8   5  10      469.31      411.68     28.34 o
   9   5  10     5139.15     4984.64     90.29 o
  10   5  10      619.38      577.54     39.61 o
  11   5  10     3033.04     2787.94     83.72 o
  12   5  10       10.92        9.96     29.27 o
  13   5  10     1081.51      926.96     46.18 o
  14   5  10      315.23      375.61     37.49 o
  15   5  10     1308.36     1363.31     56.94 o
  16   5  10      117.09      158.10     37.43 o
   0   6  10    21564.43    21683.89    191.11 o
   1   6  10      254.22      206.79     14.59 o
   2   6  10     4142.22     4116.43     45.83 o
   3   6  10     1058.26     1016.91     28.90 o
   4   6  10     6439.97     6505.59     79.84 o
   5   6  10      272.60      230.66     23.34 o
   6   6  10     6723.64     6642.02     83.33 o
   7   6  10      524.77      466.03     30.15 o
   8   6  10     3381.88     3233.53     75.47 o
   9   6  10        0.50       -1.62     28.26 o
  10   6  10     1279.50     1294.90     64.63 o
  11   6  10      519.05      531.44     48.31 o
  12   6  10     2965.10     3159.59     98.76 o
  13   6  10       37.02       36.05     34.01 o
  14   6  10     1515.34     1633.28     60.55 o
  15   6  10        0.06      -34.01     34.01 o
   1   7  10      320.41      268.96     18.26 o
   2   7  10      638.51      529.73     21.54 o
   3   7  10      704.11      673.25     24.96 o
   4   7  10      375.89      372.77     27.41 o
   5   7  10        1.26       36.78     20.56 o
   6   7  10      236.86      223.60     31.12 o
   7   7  10      288.72      318.22     31.10 o
   8   7  10      281.02      238.76     39.03 o
   9   7  10      164.87      181.72     36.26 o
  10   7  10        7.00       10.94     33.79 o
  11   7  10       64.55       56.74     38.39 o
  12   7  10       41.21       35.73     40.56 o
  13   7  10       33.07       78.17     44.01 o
  14   7  10       23.82       16.28     39.20 o
   0   8  10     2976.42     2867.32     65.25 o
   1   8  10     1112.21     1016.09     30.08 o
   2   8  10     3230.68     3224.48     51.90 o
   3   8  10      139.65       94.44     20.75 o
   4   8  10     5612.35     5688.98    111.04 o
   5   8  10      414.10      337.62     39.81 o
   6   8  10      792.02      692.15     49.36 o
   7   8  10      554.81      505.11     44.96 o
   8   8  10     2256.84     2195.47     80.28 o
   9   8  10       16.62       -4.21     36.47 o
  10   8  10     2500.29     2687.10     93.70 o
  11   8  10      643.96      713.57     60.02 o
  12   8  10      525.03      383.54     53.92 o
  13   8  10       25.63       38.77     41.82 o
   1   9  10     1441.59     1370.30     40.42 o
   2   9  10       10.00      -18.66     18.66 o
   3   9  10      329.86      306.08     25.04 o
   4   9  10      199.85      195.97     26.55 o
   5   9  10     1277.08     1326.45     62.96 o
   6   9  10       65.64       61.00     34.98 o
   7   9  10     1668.91     1725.55     74.80 o
   8   9  10      323.97      330.86     48.29 o
   9   9  10      886.51      744.49     59.67 o
  10   9  10        4.60       -1.02     41.32 o
  11   9  10      533.01      617.22     58.20 o
  12   9  10        0.01      -42.32     43.91 o
   0  10  10     1473.59     1622.37     90.32 o
   1  10  10       18.61        4.72     27.55 o
   2  10  10      197.30      143.62     38.34 o
   3  10  10        3.50      -19.83     27.47 o
   4  10  10      434.09      373.47     37.14 o
   5  10  10      348.16      367.79     34.21 o
   6  10  10      616.40      677.78     57.41 o
   7  10  10       97.54       83.42     41.48 o
   8  10  10      518.03      563.05     70.19 o
   9  10  10       34.39       -8.55     40.44 o
  10  10  10      103.05       56.76     42.91 o
   1  11  10     1903.67     1758.65     65.55 o
   2  11  10       75.54      111.44     39.35 o
   3  11  10     2892.51     3175.61     98.96 o
   4  11  10      246.94      246.33     48.24 o
   5  11  10     2017.43     1942.68     82.71 o
   6  11  10       11.60       -1.84     43.54 o
   7  11  10     1749.73     1909.50    104.83 o
   8  11  10      129.20      183.24     60.29 o
   0  12  10     1414.47     1701.58     97.24 o
   1  12  10       20.92       34.54     35.62 o
   2  12  10      221.68      177.69     44.67 o
   3  12  10       60.81       24.88     43.46 o
   4  12  10      525.62      445.15     54.09 o
   5  12  10        0.75       -3.45     45.81 o
   6  12  10      657.07      791.99     70.75 o
   1   1  11     7288.37     7415.42     70.47 o
   2   1  11       30.02       54.61      6.20 o
   3   1  11    13915.28    14944.19    131.89 o
   4   1  11        3.50       13.52      7.53 o
   5   1  11     6968.69     6982.21     54.96 o
   6   1  11      349.43      366.05     15.52 o
   7   1  11     6841.06     6655.04     52.00 o
   8   1  11       27.19       24.77     12.05 o
   9   1  11     2984.10     2994.98     39.35 o
  10   1  11      100.55      109.26     16.50 o
  11   1  11     2683.90     2530.06     52.78 o
  12   1  11       36.83       21.56     26.60 o
  13   1  11     2259.85     2128.34     59.98 o
  14   1  11       50.95       27.59     27.61 o
  15   1  11     1723.19     1658.40     59.10 o
  16   1  11       44.83       35.97     36.78 o
  17   1  11     1719.68     1757.18     75.88 o
   0   2  11     4907.54     5137.46     42.10 o
   1   2  11      670.75      651.32     11.88 o
   2   2  11     3817.57     3734.00     31.64 o
   3   2  11       71.04       70.78      7.39 o
   4   2  11     5142.02     5159.48     51.16 o
   5   2  11      738.60      704.21     22.42 o
   6   2  11     4328.58     4136.55     49.13 o
   7   2  11        3.44        5.55     13.39 o
   8   2  11     5340.73     5226.05     71.25 o
   9   2  11      151.98      121.91     17.93 o
  10   2  11     3897.37     3827.37     56.20 o
  11   2  11       14.59       -9.37     20.29 o
  12   2  11     3976.96     3674.73     65.80 o
  13   2  11        2.41        3.41     26.52 o
  14   2  11     1125.12     1093.87     49.15 o
  15   2  11       12.48       -3.50     30.11 o
  16   2  11      711.93      763.82     48.16 o
   1   3  11      412.64      435.92     12.71 o
   2   3  11       11.43       13.67      7.44 o
   3   3  11      626.59      588.63     14.35 o
   4   3  11        0.97        4.39     11.34 o
   5   3  11       19.35       34.10     14.30 o
   6   3  11        0.44        5.78     14.27 o
   7   3  11      269.55      284.45     19.20 o
   8   3  11      465.42      435.43     21.82 o
   9   3  11      666.72      565.91     28.12 o
  10   3  11       17.32       30.87     20.21 o
  11   3  11      336.73      341.45     27.40 o
  12   3  11      124.63       95.41     23.48 o
  13   3  11       42.86      110.38     28.76 o
  14   3  11        1.93        3.86     29.78 o
  15   3  11       21.81        8.04     31.39 o
  16   3  11        0.32      -33.94     33.94 o
   0   4  11     4974.97     4796.92     57.95 o
   1   4  11       82.12       70.59      9.25 o
   2   4  11     2624.24     2588.24     28.58 o
   3   4  11        9.69        6.35      8.41 o
   4   4  11     5795.31     5870.90     79.78 o
   5   4  11      815.28      794.13     24.28 o
   6   4  11     8924.43     8949.19    119.54 o
   7   4  11       89.84      120.10     18.43 o
   8   4  11     8563.92     8067.09     92.57 o
   9   4  11       65.82       60.85     19.74 o
  10   4  11     2089.31     1964.11     53.94 o
  11   4  11       12.52       30.32     22.95 o
  12   4  11     4325.04     4200.03     73.29 o
  13   4  11       22.22        9.21     27.87 o
  14   4  11     1487.17     1414.66     57.64 o
  15   4  11        0.02      -28.42     34.17 o
  16   4  11     1045.58      949.40     52.14 o
   1   5  11      172.21      153.62     12.96 o
   2   5  11      252.39      249.62     14.10 o
   3   5  11     7756.64     7651.95     69.75 o
   4   5  11        0.80        5.80     15.95 o
   5   5  11     1034.92     1061.80     32.73 o
   6   5  11       76.44       74.58     17.54 o
   7   5  11     1844.12     1892.08     42.21 o
   8   5  11        1.89        9.22     21.82 o
   9   5  11     1846.40     1857.93     59.90 o
  10   5  11      177.70      188.97     31.64 o
  11   5  11      593.74      594.22     37.72 o
  12   5  11      359.94      379.65     40.64 o
  13   5  11      133.86      134.15     29.96 o
  14   5  11        1.89      -21.84     30.01 o
  15   5  11      394.00      465.50     43.24 o
   0   6  11      428.82      375.54     25.52 o
   1   6  11     2368.42     2170.36     32.92 o
   2   6  11     4008.68     3686.17     45.35 o
   3   6  11      166.03      139.32     15.95 o
   4   6  11     1733.39     1679.68     40.70 o
   5   6  11      117.51       91.74     20.48 o
   6   6  11      178.86      202.45     21.47 o
   7   6  11        2.57       -1.77     22.35 o
   8   6  11      943.77      979.15     48.02 o
   9   6  11        0.32        4.23     28.35 o
  10   6  11      629.27      581.55     43.02 o
  11   6  11       62.77      106.70     36.73 o
  12   6  11      897.96     1021.90     66.70 o
  13   6  11      141.07      158.78     37.51 o
  14   6  11      273.83      213.15     35.59 o
   1   7  11    11134.45    10729.70     77.82 o
   2   7  11      112.65       86.35     16.00 o
   3   7  11     2580.05     2590.91     40.75 o
   4   7  11       41.96       45.39     21.68 o
   5   7  11     4599.77     4560.88     81.99 o
   6   7  11       20.20       15.86     18.83 o
   7   7  11     3174.98     3182.78     66.32 o
   8   7  11      106.36       62.09     26.68 o
   9   7  11     1813.85     1813.13     74.07 o
  10   7  11       75.67       80.36     39.36 o
  11   7  11     2944.22     2770.89     95.62 o
  12   7  11      184.69      140.10     45.37 o
  13   7  11     2115.28     2364.28     94.43 o
  14   7  11       34.58       28.80     32.01 o
   0   8  11       20.69        5.18     23.15 o
   1   8  11      148.13       85.47     16.41 o
   2   8  11      827.66      726.50     25.61 o
   3   8  11        3.68       -7.26     17.05 o
   4   8  11     1013.83     1100.15     39.04 o
   5   8  11        5.77       12.55     29.47 o
   6   8  11      679.01      675.64     49.09 o
   7   8  11       40.54       57.92     33.92 o
   8   8  11      606.55      617.32     53.44 o
   9   8  11      110.35      121.18     39.50 o
  10   8  11      427.41      552.53     55.67 o
  11   8  11       10.79       16.21     41.99 o
  12   8  11      462.51      397.19     51.62 o
  13   8  11       21.70      -15.65     45.23 o
   1   9  11      691.95      625.56     30.64 o
   2   9  11        4.40       -6.82     20.00 o
   3   9  11     2334.04     2363.38     52.93 o
   4   9  11       78.48       87.24     24.12 o
   5   9  11      307.87      307.22     35.50 o
   6   9  11        0.17       -3.09     34.63 o
   7   9  11     1161.63     1085.30     63.17 o
   8   9  11       72.42       88.02     38.68 o
   9   9  11      803.51      774.59     60.62 o
  10   9  11       81.09       78.25     39.66 o
  11   9  11      300.51      390.13     55.95 o
   0  10  11     2343.73     2355.88     97.56 o
   1  10  11       86.83       74.18     27.96 o
   2  10  11     1063.32      973.41     47.56 o
   3  10  11        2.64        2.09     27.95 o
   4  10  11     1472.75     1405.86     57.39 o
   5  10  11        0.11        5.94     27.50 o
   6  10  11     1900.16     2031.90     70.81 o
   7  10  11       27.90        1.22     42.23 o
   8  10  11     2081.13     2116.61     89.66 o
   9  10  11       47.82       16.39     41.43 o
  10  10  11      618.72      633.13     63.44 o
   1  11  11        0.75      -14.48     30.25 o
   2  11  11      104.84       74.27     41.43 o
   3  11  11      319.98      417.97     49.43 o
   4  11  11       29.75        5.13     39.55 o
   5  11  11       69.36       80.68     40.92 o
   6  11  11        1.38      -13.50     39.81 o
   7  11  11        0.68      -11.62     46.36 o
   8  11  11       18.91       36.25     53.05 o
   0  12  11      928.83      658.24     79.34 o
   1  12  11      101.76       88.58     46.32 o
   2  12  11     2156.02     2491.43     96.17 o
   3  12  11        0.47      -37.15     43.72 o
   4  12  11      995.20     1012.57     67.55 o
   0   0  12    21966.91    23145.72    437.37 o
   1   0  12     1080.84      745.78     13.62 o
   2   0  12     3844.48     3737.87     56.84 o
   3   0  12        7.80       19.38     10.25 o
   4   0  12    13848.34    13756.50    142.15 o
   5   0  12      895.79      684.30     26.48 o
   6   0  12    12504.51    12349.24    131.01 o
   7   0  12      679.67      581.77     26.78 o
   8   0  12     5194.55     5026.69     68.72 o
   9   0  12      170.54      160.71     22.03 o
  10   0  12     2601.27     2464.02     61.18 o
  11   0  12      936.33      888.67     42.98 o
  12   0  12     3024.94     3067.28     87.31 o
  13   0  12       17.50      -16.09     34.57 o
  14   0  12     2042.55     2031.18    100.00 o
  15   0  12       91.40      153.02     51.96 o
  16   0  12     2714.66     2669.53    146.25 o
   1   1  12     1047.79     1026.79     12.61 o
   2   1  12     4890.49     4331.94     30.57 o
   3   1  12     2447.69     2475.37     26.25 o
   4   1  12     1378.74     1132.03     23.84 o
   5   1  12     1281.47     1217.11     23.50 o
   6   1  12      133.78      135.25     12.82 o
   7   1  12     2403.64     2351.21     33.29 o
   8   1  12     1434.60     1325.38     27.13 o
   9   1  12     2845.46     2900.52     39.03 o
  10   1  12      354.55      320.80     21.07 o
  11   1  12     1359.18     1194.11     39.95 o
  12   1  12        0.28        6.74     25.73 o
  13   1  12      104.54      104.81     28.88 o
  14   1  12      355.23      386.38     36.51 o
  15   1  12      627.66      676.11     44.38 o
  16   1  12        0.31      -14.88     38.11 o
   0   2  12     3551.69     3497.51     53.90 o
   1   2  12     1359.46     1142.22     15.71 o
   2   2  12     5247.91     5210.82     45.63 o
   3   2  12       11.16        6.70      7.86 o
   4   2  12     1248.14     1276.20     24.87 o
   5   2  12     4112.18     3877.52     47.94 o
   6   2  12       58.38       57.54     13.78 o
   7   2  12     1900.63     1765.53     33.82 o
   8   2  12     2632.29     2534.85     40.78 o
   9   2  12       52.52       39.79     17.46 o
  10   2  12      830.91      792.14     30.50 o
  11   2  12      492.27      475.72     26.67 o
  12   2  12     1029.47      958.61     38.96 o
  13   2  12       22.52       15.35     28.37 o
  14   2  12     1065.96     1106.19     54.02 o
  15   2  12        9.33       -6.69     31.04 o
  16   2  12      531.06      536.81     44.08 o
   1   3  12     6434.51     6789.85     43.03 o
   2   3  12     1486.59     1345.07     20.40 o
   3   3  12     4236.51     4264.01     38.18 o
   4   3  12       26.86       39.95     13.43 o
   5   3  12     2237.29     1955.75     36.16 o
   6   3  12     1106.16      937.65     27.43 o
   7   3  12     2259.00     2147.09     40.00 o
   8   3  12     1572.33     1495.43     41.61 o
   9   3  12     7344.55     6848.96     74.79 o
  10   3  12      609.41      590.20     31.58 o
  11   3  12     3407.18     3492.79     65.16 o
  12   3  12       65.93       78.61     24.50 o
  13   3  12     2465.31     2501.52     67.05 o
  14   3  12      345.35      347.80     36.39 o
  15   3  12     1202.14     1228.22     55.05 o
  16   3  12        0.26      -32.38     32.79 o
   0   4  12      142.51      118.45     18.37 o
   1   4  12     1035.05      973.29     19.50 o
   2   4  12      712.08      709.26     16.55 o
   3   4  12        3.07       12.83     10.13 o
   4   4  12        9.18       40.26     14.10 o
   5   4  12     5079.93     4803.04     56.12 o
   6   4  12       82.61       74.35     17.43 o
   7   4  12     1175.12     1166.35     34.43 o
   8   4  12      413.15      450.66     27.52 o
   9   4  12      115.71      120.80     22.14 o
  10   4  12       20.13       37.67     24.54 o
  11   4  12     1280.60     1305.79     44.48 o
  12   4  12       14.14       46.73     25.41 o
  13   4  12      504.02      596.75     36.27 o
  14   4  12      151.74      165.96     33.27 o
  15   4  12        3.13      -24.71     31.36 o
   1   5  12     1968.46     1895.40     29.69 o
   2   5  12     1117.27     1101.48     23.80 o
   3   5  12     4146.34     3934.89     44.93 o
   4   5  12        9.05        4.16     16.49 o
   5   5  12     6316.72     6158.88     72.36 o
   6   5  12       36.06       31.20     18.10 o
   7   5  12     3707.03     3579.85     64.50 o
   8   5  12      671.42      646.29     33.78 o
   9   5  12     2067.11     1980.17     62.68 o
  10   5  12      118.99      127.68     27.78 o
  11   5  12     1710.77     1650.82     54.99 o
  12   5  12        0.19       -7.29     26.18 o
  13   5  12     1851.70     1971.10     64.70 o
  14   5  12      133.45      162.85     35.07 o
  15   5  12     1685.76     1893.38     71.66 o
   0   6  12    14501.19    14626.41    115.78 o
   1   6  12      445.41      461.44     19.43 o
   2   6  12     3006.79     2737.95     40.09 o
   3   6  12      114.29       81.83     14.89 o
   4   6  12     3735.54     3670.56     53.69 o
   5   6  12      345.07      349.21     24.76 o
   6   6  12     3069.49     3043.37     55.06 o
   7   6  12      334.57      326.31     28.41 o
   8   6  12     2206.88     2166.82     65.28 o
   9   6  12       53.46       70.28     28.58 o
  10   6  12     1658.94     1654.60     62.32 o
  11   6  12      643.80      767.45     56.53 o
  12   6  12     2177.96     2255.69     93.51 o
  13   6  12      131.11      180.41     37.33 o
  14   6  12      885.84      876.09     52.21 o
   1   7  12        0.34       25.09     14.03 o
   2   7  12      365.65      428.76     21.01 o
   3   7  12      248.31      242.20     18.77 o
   4   7  12      773.58      764.35     30.13 o
   5   7  12      150.81      130.84     22.98 o
   6   7  12       35.77       23.07     22.48 o
   7   7  12        1.94       -4.37     22.14 o
   8   7  12      296.39      325.82     36.98 o
   9   7  12       76.82       69.08     38.32 o
  10   7  12      199.94      206.60     42.37 o
  11   7  12       12.98       35.30     43.58 o
  12   7  12       23.68        3.23     39.13 o
  13   7  12      102.93      145.65     37.32 o
   0   8  12     1477.12     1412.79     50.30 o
   1   8  12      165.54      191.78     17.87 o
   2   8  12     2169.75     2190.90     40.35 o
   3   8  12        0.47       -0.75     17.12 o
   4   8  12     3245.41     3311.30     57.29 o
   5   8  12       60.50      108.88     22.21 o
   6   8  12     1093.61     1035.08     44.28 o
   7   8  12      146.76      175.48     38.96 o
   8   8  12     1973.70     1826.56     78.07 o
   9   8  12      131.40      135.69     44.22 o
  10   8  12     1133.16     1150.99     70.68 o
  11   8  12        0.08      -17.34     43.55 o
  12   8  12     1310.31     1129.33     73.35 o
   1   9  12      575.79      592.16     28.99 o
   2   9  12      231.79      251.71     23.77 o
   3   9  12      601.39      625.86     34.31 o
   4   9  12      262.35      258.37     30.01 o
   5   9  12     2156.93     2109.08     59.85 o
   6   9  12        6.65        0.68     37.98 o
   7   9  12     1281.00     1412.06     71.60 o
   8   9  12      431.07      523.95     50.37 o
   9   9  12      782.43      849.79     63.73 o
  10   9  12      127.06      128.31     41.98 o
  11   9  12      422.74      445.57     56.68 o
   0  10  12      135.24      136.34     43.53 o
   1  10  12       42.68       28.56     25.58 o
   2  10  12       47.81       47.10     27.27 o
   3  10  12        0.02       -3.92     29.17 o
   4  10  12      546.95      565.30     39.23 o
   5  10  12      241.01      258.77     32.78 o
   6  10  12      219.34      179.74     33.63 o
   7  10  12       11.20      -15.59     43.18 o
   8  10  12      112.49      126.44     45.04 o
   9  10  12        0.19       11.29     40.83 o
   1  11  12     1913.84     1971.89     71.46 o
   2  11  12        8.40       -3.04     42.32 o
   3  11  12     1684.95     1727.56     78.96 o
   4  11  12       31.30       41.72     39.26 o
   5  11  12     1254.83     1436.90     75.19 o
   6  11  12       15.60      -42.62     42.62 o
   7  11  12      984.04     1049.72     92.78 o
   0  12  12     1205.02     1390.91     75.08 o
   1  12  12       66.77      138.64     46.39 o
   2  12  12      698.19      839.75     78.25 o
   3  12  12       70.74       50.68     45.58 o
   1   1  13     9115.49     9575.12     88.31 o
   2   1  13        2.84        9.82      7.01 o
   3   1  13     9257.66     9167.89     65.99 o
   4   1  13        6.28       10.87      9.92 o
   5   1  13     7888.62     7913.87     56.35 o
   6   1  13       44.59       36.20     11.95 o
   7   1  13     1555.16     1593.27     28.94 o
   8   1  13       70.42       59.06     13.87 o
   9   1  13     4039.83     3969.04     59.85 o
  10   1  13       67.82       48.31     16.35 o
  11   1  13     1522.05     1505.22     44.81 o
  12   1  13       17.40        7.81     26.93 o
  13   1  13     1380.56     1356.09     52.08 o
  14   1  13       50.76       22.83     28.82 o
  15   1  13     2013.99     1994.15     65.91 o
  16   1  13        0.25      -17.69     37.90 o
   0   2  13     9237.28     9346.43     91.35 o
   1   2  13       26.78       48.35      7.73 o
   2   2  13     4565.07     4541.04     37.03 o
   3   2  13        2.57        3.45      9.10 o
   4   2  13     3536.52     3656.44     37.17 o
   5   2  13       32.77       34.16     13.46 o
   6   2  13     2702.08     2520.96     39.41 o
   7   2  13     2181.87     2038.08     35.22 o
   8   2  13     2698.76     2718.58     40.87 o
   9   2  13        0.55      -12.42     16.68 o
  10   2  13     1775.05     1721.05     38.45 o
  11   2  13      236.84      180.09     24.93 o
  12   2  13     3093.72     3037.63     63.35 o
  13   2  13        0.23       -2.48     29.90 o
  14   2  13      828.62      920.08     48.02 o
  15   2  13        1.64       -6.11     32.78 o
   1   3  13      626.38      616.88     15.05 o
   2   3  13       63.27       75.34      8.83 o
   3   3  13      213.36      231.49     13.30 o
   4   3  13       51.66       61.57     12.21 o
   5   3  13      421.24      387.33     19.08 o
   6   3  13       35.22       12.47     15.20 o
   7   3  13     1214.00     1126.24     31.59 o
   8   3  13        1.24       12.04     17.12 o
   9   3  13       85.24      161.29     22.07 o
  10   3  13       22.04       33.50     22.52 o
  11   3  13      148.39      143.79     24.61 o
  12   3  13        4.44       -8.03     24.20 o
  13   3  13      234.55      251.56     34.79 o
  14   3  13       55.04       13.81     31.41 o
  15   3  13        0.29       17.56     31.39 o
   0   4  13     4491.87     4431.37     59.95 o
   1   4  13        8.99        9.09      9.99 o
   2   4  13     4883.12     4842.57     42.38 o
   3   4  13     1066.92     1003.34     23.51 o
   4   4  13    10133.82    10013.10     68.90 o
   5   4  13       79.35       70.49     15.79 o
   6   4  13     4456.45     4416.67     90.90 o
   7   4  13       66.44       54.93     18.04 o
   8   4  13     5248.59     5053.35     71.45 o
   9   4  13        3.71       12.55     21.19 o
  10   4  13     2005.50     1987.30     55.95 o
  11   4  13       23.64        3.29     24.42 o
  12   4  13     1668.44     1562.84     50.13 o
  13   4  13      171.79      178.63     30.47 o
  14   4  13     2083.33     2266.30     71.38 o
  15   4  13       11.06      -33.95     33.95 o
   1   5  13     1584.98     1520.99     27.81 o
   2   5  13       17.13        9.75     13.24 o
   3   5  13     2811.37     2664.95     39.77 o
   4   5  13       52.06       26.62     15.79 o
   5   5  13     3029.33     2959.66     59.48 o
   6   5  13       38.51       45.06     19.28 o
   7   5  13      615.49      670.36     35.00 o
   8   5  13       31.64       11.43     22.61 o
   9   5  13      838.81      771.45     38.93 o
  10   5  13      781.77      830.21     41.76 o
  11   5  13      125.47      198.08     31.83 o
  12   5  13       20.34       23.02     26.89 o
  13   5  13      775.22      875.02     49.50 o
  14   5  13        8.53      -11.11     31.27 o
   0   6  13     6356.73     6193.69     78.24 o
   1   6  13      486.64      445.69     19.58 o
   2   6  13      217.01      230.47     17.62 o
   3   6  13      114.27       94.96     15.10 o
   4   6  13      898.63      852.17     26.74 o
   5   6  13        0.23       -4.34     19.53 o
   6   6  13     1450.38     1420.11     41.25 o
   7   6  13       23.55        7.76     22.76 o
   8   6  13      369.59      290.06     28.97 o
   9   6  13        0.09        0.16     28.62 o
  10   6  13      968.65     1049.96     55.27 o
  11   6  13      225.00      199.46     33.13 o
  12   6  13      480.88      538.15     47.80 o
  13   6  13      156.76      162.53     34.96 o
  14   6  13       57.06       22.51     33.19 o
   1   7  13     6296.80     6143.73     62.16 o
   2   7  13      213.86      222.67     19.09 o
   3   7  13     3636.06     3713.59     49.96 o
   4   7  13        3.36        6.66     18.74 o
   5   7  13     2489.03     2475.05     48.87 o
   6   7  13       18.01       -0.60     23.00 o
   7   7  13     1463.08     1346.73     48.68 o
   8   7  13       14.59        3.53     28.43 o
   9   7  13     2944.68     3170.47     84.99 o
  10   7  13      276.15      316.12     46.18 o
  11   7  13     2376.07     2347.33     90.62 o
  12   7  13        9.93      -32.82     37.08 o
  13   7  13      882.64      876.58     58.47 o
   0   8  13     1923.37     1895.33     51.40 o
   1   8  13        1.55        1.81     16.78 o
   2   8  13       14.35       28.21     16.11 o
   3   8  13       59.81       14.73     18.03 o
   4   8  13       69.57       47.32     19.65 o
   5   8  13       11.37      -19.89     19.89 o
   6   8  13      916.24     1012.34     45.52 o
   7   8  13      172.84      200.21     35.68 o
   8   8  13       42.50       34.40     38.01 o
   9   8  13       16.17       30.52     38.03 o
  10   8  13      198.51      147.99     42.26 o
  11   8  13       11.93        6.00     41.66 o
  12   8  13      728.46     1028.55     72.28 o
   1   9  13     1306.25     1319.78     39.65 o
   2   9  13       57.70       39.59     20.91 o
   3   9  13      664.69      591.74     32.81 o
   4   9  13       66.40       54.28     27.10 o
   5   9  13     1662.07     1677.64     56.60 o
   6   9  13       89.80       79.89     25.76 o
   7   9  13     2091.89     2357.77    107.70 o
   8   9  13        4.30       -3.99     39.23 o
   9   9  13      343.30      252.66     47.59 o
  10   9  13       27.33       70.33     47.47 o
   0  10  13      920.58      826.51     52.95 o
   1  10  13       66.04       27.08     25.95 o
   2  10  13     1197.67     1206.85     54.99 o
   3  10  13      145.84      199.29     34.88 o
   4  10  13     3013.15     3108.07     74.70 o
   5  10  13      145.99      130.10     32.74 o
   6  10  13      926.98      833.97     46.29 o
   7  10  13       85.45       63.31     30.85 o
   8  10  13     1982.63     2242.85     92.46 o
   1  11  13       33.51       35.44     32.83 o
   2  11  13       10.43       34.90     36.76 o
   3  11  13       20.03       -3.14     39.19 o
   4  11  13        6.71       -2.62     39.58 o
   5  11  13        3.67       21.53     39.16 o
   6  11  13        4.49      -14.79     43.80 o
   0   0  14     2039.76     2227.00     56.86 o
   1   0  14     2075.57     1917.73     31.57 o
   2   0  14     7358.35     7022.53     58.73 o
   3   0  14       37.39       51.82     13.28 o
   4   0  14     9474.20     9378.34    102.21 o
   5   0  14     1325.75     1216.59     35.22 o
   6   0  14     2766.38     2885.13     52.71 o
   7   0  14      100.86      104.25     19.67 o
   8   0  14     4785.27     4548.25     69.85 o
   9   0  14      350.87      332.45     26.89 o
  10   0  14     2916.41     3025.09     70.85 o
  11   0  14      145.61      124.82     28.61 o
  12   0  14     1209.28      966.74     57.85 o
  13   0  14      114.25      134.71     58.10 o
  14   0  14     1895.02     1862.82    164.33 o
  15   0  14      127.89      148.22     53.94 o
   1   1  14      828.78      737.81     14.83 o
   2   1  14       30.31       14.96      8.80 o
   3   1  14       45.73       80.86      9.75 o
   4   1  14      410.52      374.13     14.56 o
   5   1  14     3079.64     3078.23     37.36 o
   6   1  14        1.84       -5.74     12.17 o
   7   1  14     1176.58     1114.35     26.05 o
   8   1  14      208.01      197.52     16.87 o
   9   1  14       35.67       73.53     16.96 o
  10   1  14       32.96       19.59     17.53 o
  11   1  14      746.14      766.32     36.16 o
  12   1  14        0.51      -19.28     26.39 o
  13   1  14      546.19      609.27     41.07 o
  14   1  14      345.87      345.18     38.20 o
  15   1  14       39.68       85.08     33.42 o
   0   2  14     8385.63     8240.86     64.31 o
   1   2  14     1157.28     1090.61     19.22 o
   2   2  14     1844.10     1899.08     25.77 o
   3   2  14        9.85       10.35     10.82 o
   4   2  14     1840.35     1842.22     30.37 o
   5   2  14      166.96      191.45     15.63 o
   6   2  14     4639.27     4473.45     52.92 o
   7   2  14      624.95      648.35     23.75 o
   8   2  14     2675.01     2513.77     41.19 o
   9   2  14       12.88       22.92     18.64 o
  10   2  14      726.91      600.32     26.86 o
  11   2  14       50.45       63.05     23.50 o
  12   2  14     2974.32     2956.81     64.03 o
  13   2  14       54.91       50.32     32.00 o
  14   2  14      358.63      284.44     35.89 o
  15   2  14       15.71        0.57     35.33 o
   1   3  14     2404.00     2402.55     29.40 o
   2   3  14      329.81      268.72     13.62 o
   3   3  14    19227.73    19302.40     93.56 o
   4   3  14       24.16       39.47     12.44 o
   5   3  14     1537.20     1522.08     32.72 o
   6   3  14       51.33       59.39     15.03 o
   7   3  14     5174.16     5041.82     62.70 o
   8   3  14       17.98       33.96     18.37 o
   9   3  14     8291.41     8313.44    103.81 o
  10   3  14       82.22      101.83     24.18 o
  11   3  14     2200.09     2020.81     48.45 o
  12   3  14       66.58       29.74     25.81 o
  13   3  14     1094.17     1086.02     51.13 o
  14   3  14        5.68        4.75     32.59 o
  15   3  14     1935.29     2000.24     68.40 o
   0   4  14     2444.45     2565.21     44.69 o
   1   4  14        1.06       -3.10     11.86 o
   2   4  14        6.71        0.50     12.59 o
   3   4  14      369.14      376.22     17.56 o
   4   4  14      147.18      164.53     15.59 o
   5   4  14       47.80       29.62     13.42 o
   6   4  14     1288.90     1299.16     31.54 o
   7   4  14      328.46      289.21     22.48 o
   8   4  14      227.33      215.18     24.80 o
   9   4  14       39.97       31.96     21.31 o
  10   4  14       68.96       84.33     25.07 o
  11   4  14       58.67       87.72     25.63 o
  12   4  14      392.99      450.79     33.92 o
  13   4  14       20.89        3.41     28.16 o
  14   4  14       99.18      132.04     34.14 o
   1   5  14     5407.48     5009.52     52.08 o
   2   5  14      150.66      101.95     15.59 o
   3   5  14      199.64      214.70     17.45 o
   4   5  14      386.96      399.23     20.93 o
   5   5  14     4460.79     4340.30     63.55 o
   6   5  14       20.84       33.87     19.74 o
   7   5  14     2968.91     2941.76     64.24 o
   8   5  14      187.08      156.11     24.14 o
   9   5  14      274.81      222.90     30.19 o
  10   5  14        3.76       -3.36     27.59 o
  11   5  14     1840.28     2038.53     63.00 o
  12   5  14       70.36       66.69     26.84 o
  13   5  14     1312.81     1328.60     51.54 o
  14   5  14       60.39      112.80     34.89 o
   0   6  14      692.93      704.04     32.00 o
   1   6  14      115.37      117.55     15.98 o
   2   6  14     3677.56     3397.69     49.80 o
   3   6  14       36.77       21.67     16.23 o
   4   6  14     3946.20     4005.40     52.06 o
   5   6  14      769.49      678.97     28.76 o
   6   6  14     1225.54     1237.39     39.55 o
   7   6  14      100.79      111.62     25.46 o
   8   6  14     2510.68     2468.31     68.21 o
   9   6  14       20.64        8.73     29.34 o
  10   6  14     1377.12     1563.48     56.61 o
  11   6  14       17.50       22.14     30.52 o
  12   6  14      907.98      798.41     50.97 o
  13   6  14        0.36      -31.89     33.42 o
   1   7  14       82.64       79.98     16.10 o
   2   7  14        2.80       -1.17     16.83 o
   3   7  14      485.71      473.26     24.41 o
   4   7  14      336.59      328.56     22.75 o
   5   7  14       14.98       36.44     18.02 o
   6   7  14       17.27       12.36     23.12 o
   7   7  14        4.58       41.58     24.92 o
   8   7  14        3.83      -18.17     31.44 o
   9   7  14      129.81      154.19     36.72 o
  10   7  14        6.56        5.17     33.93 o
  11   7  14        0.06        0.35     34.34 o
  12   7  14      248.35      305.64     46.42 o
   0   8  14     5516.24     5131.90     82.87 o
   1   8  14     1461.51     1470.40     36.11 o
   2   8  14     2433.64     2422.08     44.19 o
   3   8  14       16.58       20.08     19.26 o
   4   8  14     1496.36     1451.90     50.20 o
   5   8  14       30.03       35.69     19.66 o
   6   8  14     3387.49     3551.95     69.23 o
   7   8  14       81.18      132.92     34.26 o
   8   8  14     2039.36     2064.55     71.96 o
   9   8  14      107.34       98.12     42.38 o
  10   8  14      474.49      360.83     49.75 o
  11   8  14        1.26        3.92     41.47 o
   1   9  14      829.47      751.42     31.47 o
   2   9  14      274.55      336.61     23.98 o
   3   9  14     2444.28     2672.54     52.57 o
   4   9  14       44.82       21.48     25.72 o
   5   9  14     1040.64     1108.57     48.43 o
   6   9  14        0.01      -26.76     26.76 o
   7   9  14      704.98      697.64     50.23 o
   8   9  14        0.14       13.75     40.14 o
   9   9  14     1388.45     1708.83     82.31 o
   0  10  14        0.81        2.38     32.60 o
   1  10  14       32.02       15.45     23.35 o
   2  10  14      529.99      600.58     45.28 o
   3  10  14        3.75      -10.29     31.94 o
   4  10  14      247.28      251.68     34.08 o
   5  10  14       71.99       86.43     31.14 o
   6  10  14       58.78       58.57     33.01 o
   7  10  14        6.61       -2.49     31.83 o
   1  11  14     2337.86     2598.94     80.59 o
   2  11  14      256.11      356.82     51.37 o
   3  11  14      481.23      409.38     51.80 o
   4  11  14       14.16      -26.27     41.99 o
   1   1  15     3549.83     3460.27     38.22 o
   2   1  15       87.27       69.72     11.30 o
   3   1  15     4218.95     4154.30     39.34 o
   4   1  15      814.03      803.51     21.23 o
   5   1  15     2187.95     2035.36     32.82 o
   6   1  15        3.64       11.77     13.25 o
   7   1  15     2527.03     2417.27     39.88 o
   8   1  15      247.17      239.43     19.41 o
   9   1  15     5125.29     5018.93     74.58 o
  10   1  15        4.11        3.87     18.20 o
  11   1  15     2628.75     2577.91     58.75 o
  12   1  15      104.70      101.94     29.45 o
  13   1  15     1079.07     1021.34     49.27 o
  14   1  15       16.21       16.79     32.98 o
  15   1  15     1202.69     1299.81     66.56 o
   0   2  15     3785.93     3788.61     59.26 o
   1   2  15        5.87        7.12      9.92 o
   2   2  15     1888.92     1789.05     29.94 o
   3   2  15        2.78       11.32     11.84 o
   4   2  15     2730.54     2743.60     37.16 o
   5   2  15      161.86      160.56     16.00 o
   6   2  15     2181.34     2151.23     35.09 o
   7   2  15      158.37      150.08     17.34 o
   8   2  15     3553.69     3495.99     53.72 o
   9   2  15        0.47       -5.97     18.64 o
  10   2  15     1001.86     1049.70     34.15 o
  11   2  15        5.70       -9.76     22.32 o
  12   2  15      795.34      797.10     39.04 o
  13   2  15        9.05        4.15     31.85 o
  14   2  15      927.34      939.17     50.69 o
   1   3  15      315.53      244.12     13.61 o
   2   3  15      593.77      577.15     20.39 o
   3   3  15      186.95      187.44     15.23 o
   4   3  15      235.93      186.76     15.82 o
   5   3  15      699.52      679.02     23.49 o
   6   3  15       10.56        2.46     15.33 o
   7   3  15      293.35      294.98     20.31 o
   8   3  15        4.65        6.65     18.54 o
   9   3  15        7.10       29.29     18.59 o
  10   3  15       14.43       -5.03     22.02 o
  11   3  15       15.92       10.45     21.54 o
  12   3  15       94.23       65.40     26.00 o
  13   3  15      680.85      707.40     45.95 o
  14   3  15       41.57       54.06     32.52 o
   0   4  15     6046.90     6041.22     77.14 o
   1   4  15       90.48       89.94     13.67 o
   2   4  15     5033.75     4839.56     46.49 o
   3   4  15        0.73       -6.83     13.90 o
   4   4  15     3868.90     3718.00     46.50 o
   5   4  15       98.15       84.49     16.85 o
   6   4  15     2050.81     1971.24     42.84 o
   7   4  15      179.14      176.31     21.23 o
   8   4  15     2989.20     2952.78     59.04 o
   9   4  15        0.59      -18.03     22.02 o
  10   4  15     1903.22     1838.99     52.36 o
  11   4  15        5.39      -25.42     25.76 o
  12   4  15     2810.71     2797.98     66.63 o
  13   4  15      185.22      206.91     31.68 o
  14   4  15     1298.65     1439.57     61.37 o
   1   5  15     2014.89     1966.59     38.75 o
   2   5  15      677.83      568.55     22.88 o
   3   5  15     2017.94     2043.00     37.50 o
   4   5  15       56.47       37.06     16.79 o
   5   5  15      542.35      555.04     27.67 o
   6   5  15        0.05       -4.78     20.20 o
   7   5  15      624.60      604.21     32.10 o
   8   5  15      223.76      160.54     25.25 o
   9   5  15     2187.12     2240.04     62.29 o
  10   5  15       53.01       51.75     29.10 o
  11   5  15      375.23      412.28     34.53 o
  12   5  15        0.20      -28.04     28.18 o
  13   5  15      616.09      522.02     40.66 o
   0   6  15     1139.83     1056.22     43.27 o
   1   6  15        3.45       -8.04     17.13 o
   2   6  15       33.67       30.03     15.87 o
   3   6  15       18.65       -8.16     16.10 o
   4   6  15      635.72      615.96     26.66 o
   5   6  15      349.29      346.73     23.23 o
   6   6  15      573.49      530.01     31.16 o
   7   6  15      132.34      112.46     26.31 o
   8   6  15      379.31      351.92     33.98 o
   9   6  15      375.68      395.39     35.17 o
  10   6  15      457.79      488.10     39.68 o
  11   6  15      396.30      425.68     38.82 o
  12   6  15      389.06      403.23     38.52 o
   1   7  15     1402.60     1424.43     36.28 o
   2   7  15      135.92      120.05     18.35 o
   3   7  15     1856.80     1726.21     38.38 o
   4   7  15      421.78      436.68     25.52 o
   5   7  15     3032.01     3071.62     61.21 o
   6   7  15       24.43       20.37     22.05 o
   7   7  15     2499.01     2579.34     67.26 o
   8   7  15        2.86      -14.78     33.41 o
   9   7  15     1081.68     1050.85     58.03 o
  10   7  15       28.91        2.15     30.05 o
  11   7  15     1709.24     1823.56     71.08 o
   0   8  15     1547.59     1672.58     58.06 o
   1   8  15        1.24       27.81     20.11 o
   2   8  15       89.10      113.21     20.63 o
   3   8  15       66.99       33.66     19.68 o
   4   8  15       73.98       75.52     21.02 o
   5   8  15        7.40        1.90     22.54 o
   6   8  15      172.95      179.36     26.06 o
   7   8  15       43.40       41.24     28.33 o
   8   8  15      321.04      358.56     43.62 o
   9   8  15       76.00       49.21     42.06 o
  10   8  15      208.29      285.73     51.26 o
   1   9  15     1061.52      986.87     38.98 o
   2   9  15      279.50      350.25     27.04 o
   3   9  15      709.38      736.04     32.86 o
   4   9  15      226.51      283.15     27.93 o
   5   9  15     1121.51     1130.88     42.41 o
   6   9  15        3.32      -18.28     24.84 o
   7   9  15      607.11      627.33     43.47 o
   8   9  15       18.60       36.73     32.91 o
   0  10  15     1761.90     1820.28     76.84 o
   1  10  15       10.00        6.75     29.02 o
   2  10  15     1981.76     2099.29     63.92 o
   3  10  15       25.15       -5.15     28.78 o
   4  10  15     1607.36     1776.69     59.89 o
   5  10  15        0.28      -23.63     27.58 o
   6  10  15     1292.58     1446.52     58.02 o
   1  11  15       63.18       25.23     44.79 o
   2  11  15      572.36      736.32     57.86 o
   0   0  16    13587.11    13319.64    221.92 o
   1   0  16       49.00       51.74     16.44 o
   2   0  16     3161.27     3079.05     58.35 o
   3   0  16      286.38      245.76     28.12 o
   4   0  16      559.57      558.22     29.13 o
   5   0  16      718.72      686.03     31.98 o
   6   0  16     4324.70     4188.59     69.84 o
   7   0  16     2397.07     2316.82     63.76 o
   8   0  16     1923.90     1804.43     66.31 o
   9   0  16       75.09       52.06     23.60 o
  10   0  16      862.79      846.44     44.76 o
  11   0  16       72.84       50.79     30.88 o
  12   0  16     4417.75     4578.84    141.61 o
  13   0  16       42.75       46.08     48.75 o
  14   0  16     1119.80     1119.56    131.91 o
   1   1  16       26.16       48.83     11.75 o
   2   1  16      142.40      125.01     15.90 o
   3   1  16     4156.51     4001.17     48.68 o
   4   1  16       10.00       18.90     13.65 o
   5   1  16      320.29      315.19     17.32 o
   6   1  16       57.10       58.46     14.72 o
   7   1  16     1164.53     1101.19     29.82 o
   8   1  16      106.41       99.43     18.31 o
   9   1  16     2028.89     2056.99     44.07 o
  10   1  16        0.21       -2.94     18.88 o
  11   1  16        1.25       21.55     25.07 o
  12   1  16        5.57      -28.27     28.27 o
  13   1  16       15.86       39.77     28.49 o
  14   1  16       38.60       34.47     33.25 o
   0   2  16      352.30      332.39     26.00 o
   1   2  16      191.15      202.37     16.97 o
   2   2  16     2379.04     2279.48     37.02 o
   3   2  16      410.75      425.34     19.38 o
   4   2  16     8477.01     8383.29     64.74 o
   5   2  16      131.15      124.70     15.12 o
   6   2  16      516.84      439.37     20.55 o
   7   2  16      221.11      209.95     17.83 o
   8   2  16     2768.86     2806.02     57.24 o
   9   2  16       21.36       27.16     19.16 o
  10   2  16     2693.44     2729.48     51.44 o
  11   2  16       37.82       17.80     24.01 o
  12   2  16      205.58      127.67     27.29 o
  13   2  16       35.49        5.33     30.53 o
  14   2  16      971.09     1089.43     54.87 o
   1   3  16     8002.65     8028.63     90.19 o
   2   3  16       46.19       50.55     15.90 o
   3   3  16     3234.31     3114.06     41.86 o
   4   3  16      464.95      419.22     21.51 o
   5   3  16     7606.10     7531.30     64.14 o
   6   3  16       19.93       27.48     15.66 o
   7   3  16     4852.57     4962.76     59.91 o
   8   3  16      133.05      102.58     19.24 o
   9   3  16     1058.31      957.37     33.80 o
  10   3  16      175.20      176.13     24.86 o
  11   3  16     1477.56     1514.07     45.82 o
  12   3  16        2.66      -18.32     25.50 o
  13   3  16     2051.70     2286.19     70.61 o
   0   4  16      133.73      143.88     26.56 o
   1   4  16        6.53       15.50     14.14 o
   2   4  16     1033.71     1117.25     27.49 o
   3   4  16        0.13       -0.82     14.88 o
   4   4  16     1598.46     1599.41     34.11 o
   5   4  16       14.96       -0.48     15.85 o
   6   4  16      274.27      283.26     21.66 o
   7   4  16       17.05        2.35     17.88 o
   8   4  16      612.79      663.76     31.46 o
   9   4  16        0.67       -6.73     20.28 o
  10   4  16      770.98      729.69     34.82 o
  11   4  16       11.17        2.45     23.96 o
  12   4  16        2.83       25.57     27.55 o
  13   4  16       32.38       32.75     31.29 o
   1   5  16     1957.63     1896.36     37.27 o
   2   5  16       20.45       24.29     16.05 o
   3   5  16     2825.26     2960.49     49.36 o
   4   5  16       33.06       32.46     19.06 o
   5   5  16      892.20      844.40     29.93 o
   6   5  16       53.75       32.09     18.92 o
   7   5  16      151.27       82.51     21.98 o
   8   5  16        9.45       10.58     23.55 o
   9   5  16     2919.68     3013.25     71.93 o
  10   5  16       37.21       57.06     29.71 o
  11   5  16      671.35      605.31     38.59 o
  12   5  16        2.10      -29.53     30.04 o
   0   6  16     3460.31     3539.59     87.58 o
   1   6  16        9.26       -0.05     17.23 o
   2   6  16      498.94      501.43     23.07 o
   3   6  16        6.51       -4.14     17.61 o
   4   6  16      969.32      894.02     33.62 o
   5   6  16      235.92      209.70     23.24 o
   6   6  16     3586.96     3830.80     63.67 o
   7   6  16      298.88      312.53     29.60 o
   8   6  16      816.67      770.09     38.85 o
   9   6  16       30.52       27.63     28.62 o
  10   6  16      300.17      265.09     36.37 o
  11   6  16       14.99       -5.96     31.93 o
  12   6  16     1885.50     2332.70     67.08 o
   1   7  16      443.86      494.42     30.37 o
   2   7  16      103.71       85.05     18.31 o
   3   7  16      206.74      249.59     21.51 o
   4   7  16        7.15        1.72     20.57 o
   5   7  16      200.68      213.17     24.85 o
   6   7  16       37.90       21.29     26.49 o
   7   7  16      891.17      960.18     47.06 o
   8   7  16        6.13       -1.46     35.84 o
   9   7  16      175.42      288.66     37.57 o
  10   7  16       26.60        3.15     32.99 o
   0   8  16     2658.85     2430.99     82.10 o
   1   8  16      370.30      398.72     32.07 o
   2   8  16     1280.91     1338.57     41.97 o
   3   8  16      118.64      145.78     21.75 o
   4   8  16     3669.65     3977.55     63.27 o
   5   8  16       34.80       10.17     27.12 o
   6   8  16     1027.23      852.57     41.32 o
   7   8  16       45.84       32.17     30.22 o
   8   8  16     1976.82     2151.03     89.83 o
   9   8  16        8.88        2.26     41.04 o
   1   9  16     2568.03     2803.57     64.91 o
   2   9  16        5.41      -19.32     25.29 o
   3   9  16      529.07      513.15     31.24 o
   4   9  16        2.39      -17.77     22.98 o
   5   9  16      906.01     1034.20     42.38 o
   6   9  16       12.87       18.61     28.41 o
   7   9  16      841.93      997.99     58.46 o
   0  10  16      244.77      322.24     57.40 o
   1  10  16        6.55       11.03     35.02 o
   2  10  16       12.10       19.92     28.54 o
   3  10  16       84.48       59.33     36.00 o
   4  10  16       14.51        3.38     30.04 o
   5  10  16        0.39      -17.72     27.62 o
   1   1  17     1845.47     1790.60     31.29 o
   2   1  17        0.50        0.93     15.54 o
   3   1  17     5763.42     5788.30     65.12 o
   4   1  17       35.88       35.63     17.51 o
   5   1  17     2306.92     2231.94     37.87 o
   6   1  17       46.28       49.14     16.23 o
   7   1  17     3393.71     3357.19     49.70 o
   8   1  17        0.72        6.09     17.62 o
   9   1  17     2706.48     2724.08     50.61 o
  10   1  17       48.03       57.20     21.34 o
  11   1  17     2072.09     1986.10     55.11 o
  12   1  17        0.47      -20.97     28.94 o
  13   1  17      991.68      963.70     50.98 o
   0   2  17     2141.31     2145.38     50.72 o
   1   2  17      397.09      375.88     22.18 o
   2   2  17     2241.32     2117.01     41.59 o
   3   2  17      574.58      559.23     24.62 o
   4   2  17     4069.80     4113.67     52.72 o
   5   2  17      155.78      127.59     18.40 o
   6   2  17     2218.86     2274.88     37.06 o
   7   2  17        0.50        3.36     16.05 o
   8   2  17     1922.38     1925.46     38.12 o
   9   2  17       87.61      108.08     21.00 o
  10   2  17      504.30      498.10     28.54 o
  11   2  17       28.84       -0.13     25.95 o
  12   2  17      349.78      345.08     32.92 o
  13   2  17        6.05      -16.05     31.73 o
   1   3  17      945.80      897.61     32.98 o
   2   3  17        9.68        0.00     17.50 o
   3   3  17       13.95        7.86     17.98 o
   4   3  17       25.18       17.33     16.25 o
   5   3  17      301.38      270.67     20.84 o
   6   3  17       37.33       31.50     15.69 o
   7   3  17      272.18      250.19     19.29 o
   8   3  17        7.48       -4.26     17.61 o
   9   3  17      138.87      128.18     21.04 o
  10   3  17       14.32        4.83     23.45 o
  11   3  17       69.28       63.22     25.98 o
  12   3  17        1.68       25.01     28.61 o
  13   3  17      138.35      166.39     35.27 o
   0   4  17     5830.06     5609.33    125.09 o
   1   4  17      604.61      556.88     26.35 o
   2   4  17     4761.03     4655.76     77.88 o
   3   4  17       11.68       16.58     18.21 o
   4   4  17     3288.23     3254.26     52.00 o
   5   4  17       80.88       67.06     19.09 o
   6   4  17     2548.54     2634.11     45.73 o
   7   4  17        2.31       -7.41     18.71 o
   8   4  17     1929.74     1833.54     47.26 o
   9   4  17       24.98       15.10     20.47 o
  10   4  17     1666.10     1604.80     47.57 o
  11   4  17        1.82       23.37     24.52 o
  12   4  17     2266.10     2307.39     63.70 o
   1   5  17      769.24      689.36     28.26 o
   2   5  17        0.10       -9.41     17.87 o
   3   5  17     1631.94     1667.97     39.91 o
   4   5  17        0.35       -0.84     18.54 o
   5   5  17      356.68      331.06     25.57 o
   6   5  17       30.32       15.82     21.65 o
   7   5  17     1064.42     1056.99     41.31 o
   8   5  17       36.94       45.71     24.51 o
   9   5  17     1711.47     1914.72     61.92 o
  10   5  17       21.99        9.75     26.33 o
  11   5  17      646.87      570.02     36.47 o
  12   5  17        0.81      -29.00     30.24 o
   0   6  17      616.81      567.87     38.78 o
   1   6  17        0.03      -11.32     19.16 o
   2   6  17      923.17      910.23     34.80 o
   3   6  17       28.29        3.37     19.94 o
   4   6  17      424.89      428.80     28.57 o
   5   6  17       23.88       17.05     20.98 o
   6   6  17      439.71      395.87     32.71 o
   7   6  17       43.82       34.27     25.54 o
   8   6  17      829.35      950.11     43.56 o
   9   6  17       95.35      114.83     31.42 o
  10   6  17       31.84       11.77     32.28 o
  11   6  17       30.21       45.40     30.14 o
   1   7  17     1309.05     1220.44     39.95 o
   2   7  17        5.80      -12.37     24.34 o
   3   7  17     1917.40     1920.55     45.51 o
   4   7  17      202.73      231.78     25.46 o
   5   7  17     3125.37     3274.05     62.69 o
   6   7  17       32.94       16.57     25.71 o
   7   7  17     2443.36     2594.76     64.31 o
   8   7  17       73.29       79.39     31.69 o
   9   7  17      782.05      791.02     47.89 o
  10   7  17       52.69       46.88     34.64 o
   0   8  17      121.87      182.68     40.04 o
   1   8  17      330.38      399.51     31.35 o
   2   8  17      153.86      151.26     28.08 o
   3   8  17       24.36       30.12     22.43 o
   4   8  17      332.03      367.24     30.31 o
   5   8  17       33.67       13.98     28.44 o
   6   8  17      143.97      157.25     28.51 o
   7   8  17      151.68      174.42     36.62 o
   8   8  17      284.78      368.91     40.06 o
   1   9  17     1873.18     1919.56     91.55 o
   2   9  17       67.59       73.73     30.23 o
   3   9  17      465.43      391.83     31.18 o
   4   9  17       68.74       72.58     27.46 o
   5   9  17      568.07      532.29     39.51 o
   6   9  17        1.21        8.45     31.82 o
   0  10  17     2427.28     2163.08    246.46 o
   1  10  17      615.48      671.76     51.47 o
   2  10  17     1535.70     1761.05     68.21 o
   0   0  18     1414.31     1403.52     55.77 o
   1   0  18      923.52      897.92     37.22 o
   2   0  18     3636.61     3572.49     67.41 o
   3   0  18       14.86       17.48     26.06 o
   4   0  18     2251.44     2139.60     62.29 o
   5   0  18       88.88       81.53     27.51 o
   6   0  18      885.46      877.48     44.88 o
   7   0  18       16.67       14.06     24.29 o
   8   0  18     6765.91     6829.82    137.47 o
   9   0  18       15.01       36.19     29.99 o
  10   0  18     2615.75     2519.46    102.72 o
  11   0  18       62.11       93.55     37.92 o
  12   0  18     1212.73     1098.97     83.55 o
  13   0  18      131.74       94.49     51.72 o
   1   1  18      852.37      894.27     26.37 o
   2   1  18      857.15      847.43     27.87 o
   3   1  18      572.73      603.93     27.57 o
   4   1  18     1623.46     1601.87     39.06 o
   5   1  18       91.29      105.36     20.15 o
   6   1  18       12.37       16.20     18.01 o
   7   1  18      351.66      334.90     21.88 o
   8   1  18       44.94        7.09     19.08 o
   9   1  18     1083.55     1095.73     39.34 o
  10   1  18      102.27      108.98     28.06 o
  11   1  18      277.94      289.70     35.10 o
  12   1  18       45.84      -14.61     36.67 o
   0   2  18     2323.59     2219.64     62.97 o
   1   2  18      673.12      603.02     30.89 o
   2   2  18      492.94      428.96     23.07 o
   3   2  18        4.49      -16.02     17.38 o
   4   2  18     1250.21     1140.09     34.33 o
   5   2  18      158.29      156.58     21.62 o
   6   2  18     2100.43     2013.32     41.05 o
   7   2  18      240.15      234.58     20.21 o
   8   2  18      589.26      596.62     27.81 o
   9   2  18        6.38       -5.50     20.72 o
  10   2  18      478.01      439.17     30.82 o
  11   2  18       63.61       67.16     26.24 o
  12   2  18     1290.68     1465.04     52.94 o
   1   3  18     2843.02     2849.33     54.20 o
   2   3  18      593.83      571.43     27.75 o
   3   3  18     4581.77     4478.63     61.36 o
   4   3  18      227.92      260.44     24.64 o
   5   3  18     2123.06     2034.20     47.11 o
   6   3  18       31.52        6.37     18.14 o
   7   3  18     1339.85     1315.57     39.21 o
   8   3  18      548.91      541.03     29.19 o
   9   3  18     2638.90     2770.48     53.98 o
  10   3  18      150.74      163.24     26.19 o
  11   3  18     1126.63     1140.61     46.64 o
  12   3  18       21.88       10.44     27.12 o
   0   4  18      303.37      337.17     41.26 o
   1   4  18      248.38      230.61     26.44 o
   2   4  18       48.91       36.83     20.68 o
   3   4  18       40.36       17.51     21.13 o
   4   4  18       30.86       44.22     23.43 o
   5   4  18      388.35      373.27     24.87 o
   6   4  18      365.43      446.25     26.99 o
   7   4  18      413.07      477.24     30.58 o
   8   4  18      171.19      181.04     24.11 o
   9   4  18      145.05      151.08     24.39 o
  10   4  18       19.05       30.44     25.18 o
  11   4  18      210.58      245.06     29.80 o
   1   5  18     1964.63     1947.26     61.58 o
   2   5  18      130.80       93.29     24.26 o
   3   5  18      886.43      804.55     31.52 o
   4   5  18      941.22     1010.77     36.91 o
   5   5  18     1284.24     1332.51     38.73 o
   6   5  18        3.39       -1.14     21.13 o
   7   5  18     1662.39     1732.81     48.28 o
   8   5  18       41.72       23.17     25.96 o
   9   5  18      505.60      397.95     31.96 o
  10   5  18      132.49      139.49     27.41 o
  11   5  18      658.89      626.24     37.94 o
   0   6  18     1002.44      943.23     58.59 o
   1   6  18      217.79      237.24     26.04 o
   2   6  18     1724.25     1857.02     47.79 o
   3   6  18       35.63       35.48     20.66 o
   4   6  18     1458.90     1514.65     44.81 o
   5   6  18        8.47        2.62     23.08 o
   6   6  18      697.46      652.94     38.10 o
   7   6  18      114.42       94.66     26.75 o
   8   6  18     2023.18     2210.87     60.89 o
   9   6  18      144.44      117.60     35.14 o
  10   6  18     1321.66     1454.94     59.09 o
   1   7  18       18.15       16.93     19.86 o
   2   7  18      161.54      231.64     28.45 o
   3   7  18        7.96       19.33     25.25 o
   4   7  18      323.92      326.41     31.70 o
   5   7  18       61.38       13.74     24.27 o
   6   7  18       14.20        8.74     26.95 o
   7   7  18        1.15      -16.17     25.51 o
   8   7  18       10.49       34.23     33.37 o
   0   8  18     2612.09     2947.26     82.94 o
   1   8  18      253.39      259.46     29.73 o
   2   8  18      705.89      611.45     35.45 o
   3   8  18        8.18       14.36     25.83 o
   4   8  18     1071.77     1090.02     51.77 o
   5   8  18       60.53       64.04     28.12 o
   6   8  18     1830.55     1959.42     59.50 o
   7   8  18       34.45       36.22     33.43 o
   1   9  18      851.14      937.37     43.45 o
   2   9  18      415.29      542.85     36.59 o
   3   9  18     1223.96     1444.87     63.41 o
   4   9  18       10.40      -22.84     35.46 o
   1   1  19     1677.11     1548.16     36.50 o
   2   1  19       79.60       70.06     18.13 o
   3   1  19     3409.14     3300.52     54.31 o
   4   1  19      101.82      114.33     21.43 o
   5   1  19     2719.88     2600.87     50.00 o
   6   1  19       73.82       59.45     20.40 o
   7   1  19      734.61      709.58     30.98 o
   8   1  19      137.15      157.71     21.89 o
   9   1  19     2273.43     2239.68     50.16 o
  10   1  19       21.96       21.36     26.72 o
  11   1  19      722.47      761.06     45.35 o
  12   1  19        0.68      -19.00     37.80 o
   0   2  19     2983.92     2992.25     63.73 o
   1   2  19       16.93       14.32     19.00 o
   2   2  19     2314.84     2284.18     54.55 o
   3   2  19       18.91       19.44     19.81 o
   4   2  19     1562.13     1515.18     39.81 o
   5   2  19       81.94       66.07     20.26 o
   6   2  19      622.60      643.15     29.85 o
   7   2  19      110.68      107.04     21.51 o
   8   2  19      964.12      926.00     36.19 o
   9   2  19       42.88       30.16     22.00 o
  10   2  19      660.03      588.68     34.24 o
  11   2  19        0.02      -31.25     31.25 o
   1   3  19      552.61      524.21     29.87 o
   2   3  19      242.23      215.54     22.36 o
   3   3  19       94.08      156.31     21.97 o
   4   3  19       10.46        3.95     19.62 o
   5   3  19      153.55      143.72     21.70 o
   6   3  19        3.20       -9.21     23.37 o
   7   3  19      431.97      387.65     29.87 o
   8   3  19       29.00       19.22     23.16 o
   9   3  19       43.77       83.14     25.90 o
  10   3  19       30.48        9.69     27.36 o
  11   3  19      316.87      271.53     34.96 o
   0   4  19     2572.50     2438.70     83.19 o
   1   4  19       97.63       88.62     24.50 o
   2   4  19     1351.62     1430.08     47.64 o
   3   4  19       58.67       62.87     22.61 o
   4   4  19     3418.37     3456.84     68.09 o
   5   4  19       35.75       25.49     26.06 o
   6   4  19     1506.36     1438.57     48.65 o
   7   4  19       23.19        9.96     24.16 o
   8   4  19     1328.79     1262.36     44.59 o
   9   4  19       19.43        4.06     27.76 o
  10   4  19     1443.56     1512.42     59.56 o
   1   5  19      669.52      715.40     38.24 o
   2   5  19        0.01       -5.99     25.22 o
   3   5  19      281.35      280.25     27.34 o
   4   5  19       54.14       31.05     25.64 o
   5   5  19      952.93     1070.25     44.47 o
   6   5  19        3.97        6.00     26.29 o
   7   5  19      438.04      489.70     37.25 o
   8   5  19        0.42        7.46     26.02 o
   9   5  19      577.62      587.95     37.01 o
  10   5  19        0.09      -30.01     30.01 o
   0   6  19     1086.39     1114.90     64.35 o
   1   6  19       24.61       18.43     25.20 o
   2   6  19      161.43       97.90     27.93 o
   3   6  19        1.91       -1.92     27.33 o
   4   6  19      378.33      366.82     32.89 o
   5   6  19        0.13       -3.06     24.40 o
   6   6  19      878.13      885.32     47.82 o
   7   6  19       15.83       -9.67     26.10 o
   8   6  19      300.29      327.62     34.68 o
   9   6  19       32.29       14.58     29.61 o
   1   7  19     1609.57     1552.82     86.90 o
   2   7  19        0.50       -5.67     28.72 o
   3   7  19     2197.13     2473.27     59.05 o
   4   7  19       17.39       46.81     29.35 o
   5   7  19     1130.77     1228.02     48.95 o
   6   7  19       22.99       11.04     30.21 o
   7   7  19      693.84      608.83     39.43 o
   0   8  19      357.31      508.50     53.33 o
   1   8  19        0.02      -28.40     29.30 o
   2   8  19      291.39      325.80     32.61 o
   3   8  19      166.61      192.42     34.30 o
   4   8  19      226.29      260.87     36.20 o
   5   8  19       37.01       23.60     32.03 o
   0   0  20     1390.17     1362.55     78.55 o
   1   0  20      538.11      533.12     41.21 o
   2   0  20     3132.91     3101.78     75.65 o
   3   0  20     1550.50     1593.60     59.24 o
   4   0  20     6288.18     6070.25    106.33 o
   5   0  20      579.98      637.16     43.63 o
   6   0  20     2170.47     2300.05     71.16 o
   7   0  20       78.79      125.88     32.88 o
   8   0  20     4251.27     4471.16     97.33 o
   9   0  20       10.39       -6.05     37.52 o
  10   0  20     1158.00     1215.58     70.01 o
  11   0  20      310.98      328.77     50.78 o
   1   1  20      429.08      465.01     27.70 o
   2   1  20      274.98      282.24     22.84 o
   3   1  20     1627.38     1667.02     42.59 o
   4   1  20      748.35      707.22     31.53 o
   5   1  20      266.09      286.90     24.49 o
   6   1  20        4.63        5.13     21.99 o
   7   1  20     1106.51     1068.45     37.42 o
   8   1  20      912.16      931.86     37.04 o
   9   1  20      410.26      435.99     33.08 o
  10   1  20       50.15       37.76     26.52 o
  11   1  20      567.65      584.55     39.18 o
   0   2  20     1884.15     1921.58     63.10 o
   1   2  20      635.56      673.35     30.58 o
   2   2  20      771.95      691.57     31.71 o
   3   2  20       42.55       28.49     20.57 o
   4   2  20      327.40      309.59     25.15 o
   5   2  20      284.51      317.68     25.32 o
   6   2  20     1121.06     1165.51     38.78 o
   7   2  20        1.23      -21.30     21.30 o
   8   2  20      107.19       98.55     25.73 o
   9   2  20        5.21       -9.02     27.41 o
  10   2  20      377.26      378.61     40.18 o
   1   3  20     1627.99     1543.07     44.79 o
   2   3  20      135.19      138.07     25.11 o
   3   3  20     2932.50     3004.81     54.64 o
   4   3  20      225.50      241.97     26.44 o
   5   3  20     1069.84     1035.89     39.97 o
   6   3  20      155.92      155.26     25.55 o
   7   3  20      830.15      909.65     40.05 o
   8   3  20      488.20      551.32     37.99 o
   9   3  20     1786.18     1827.52     57.88 o
  10   3  20       87.99       82.67     34.34 o
   0   4  20        9.43       14.82     34.81 o
   1   4  20       93.62      119.65     25.60 o
   2   4  20       25.13       41.21     25.78 o
   3   4  20        3.99        3.45     25.70 o
   4   4  20       34.22       59.06     25.44 o
   5   4  20      260.59      322.38     32.36 o
   6   4  20      212.03      275.98     29.30 o
   7   4  20       24.75       45.18     26.11 o
   8   4  20       50.32       44.64     28.33 o
   9   4  20        0.49       13.44     27.33 o
   1   5  20     1824.16     1758.92     54.94 o
   2   5  20      232.42      261.87     31.57 o
   3   5  20     1322.62     1337.57     49.92 o
   4   5  20      235.28      308.40     31.76 o
   5   5  20     2114.74     2210.36     60.91 o
   6   5  20       18.82      -18.65     31.22 o
   7   5  20     2148.37     2145.35     68.77 o
   8   5  20      264.48      358.71     36.30 o
   0   6  20     1519.58     1512.81     75.20 o
   1   6  20       54.34       92.81     28.22 o
   2   6  20     1831.83     1862.44     57.47 o
   3   6  20      295.12      301.03     34.74 o
   4   6  20     1849.78     2091.09     66.53 o
   5   6  20      178.36      239.98     31.58 o
   6   6  20      747.25      770.69     48.11 o
   7   6  20      172.26      246.81     38.66 o
   1   7  20       22.34       42.02     28.32 o
   2   7  20       43.18       17.18     30.58 o
   3   7  20       34.87       42.86     31.18 o
   4   7  20      135.10      143.28     34.28 o
   5   7  20        8.05       -1.52     39.32 o
   0   8  20     1534.49     1560.92     81.20 o
   1   8  20      176.99      231.47     34.85 o
   2   8  20      976.84      983.37     48.88 o
   1   1  21     1754.17     1720.35     47.79 o
   2   1  21        2.32        4.63     23.41 o
   3   1  21     2163.03     2079.16     47.68 o
   4   1  21        9.98        7.55     22.41 o
   5   1  21     1193.71     1187.87     39.15 o
   6   1  21        8.25        4.51     22.80 o
   7   1  21     1192.07     1204.88     40.71 o
   8   1  21      154.74      135.16     26.05 o
   9   1  21     1802.23     1861.93     53.36 o
   0   2  21      898.62      812.01     56.52 o
   1   2  21      123.94      115.81     24.46 o
   2   2  21     1968.22     1996.67     47.59 o
   3   2  21       81.96       61.57     24.50 o
   4   2  21      654.57      639.62     31.66 o
   5   2  21      258.65      246.38     25.54 o
   6   2  21      417.80      447.27     29.42 o
   7   2  21        0.21       -8.53     22.05 o
   8   2  21     2116.03     2194.76     62.63 o
   9   2  21       16.94       26.02     29.83 o
   1   3  21       78.46       88.06     26.34 o
   2   3  21       12.81      -19.12     21.59 o
   3   3  21       72.90       70.24     26.51 o
   4   3  21        2.55       -2.87     23.60 o
   5   3  21      104.58       96.99     25.23 o
   6   3  21        6.13        4.16     23.96 o
   7   3  21      132.92      124.08     29.53 o
   8   3  21       14.00      -13.68     28.96 o
   9   3  21        1.12        1.87     28.87 o
   0   4  21     1818.11     1835.35     86.59 o
   1   4  21       28.28        7.91     26.18 o
   2   4  21      892.31      884.63     42.59 o
   3   4  21        0.02      -17.65     29.89 o
   4   4  21     1573.54     1560.23     53.38 o
   5   4  21       75.93       71.45     25.85 o
   6   4  21     1939.19     2018.92     55.64 o
   7   4  21        1.75      -30.20     30.20 o
   8   4  21     1237.12     1255.36     51.56 o
   1   5  21      304.65      335.83     33.79 o
   2   5  21       43.28       56.49     28.78 o
   3   5  21      900.34      914.89     49.95 o
   4   5  21       23.33       40.03     31.81 o
   5   5  21      382.21      390.62     35.33 o
   6   5  21        1.88       19.82     33.11 o
   7   5  21      364.96      403.84     39.41 o
   0   6  21      238.85      221.89     47.44 o
   1   6  21       16.41       13.83     28.80 o
   2   6  21      535.04      554.84     40.27 o
   3   6  21       10.69       28.06     34.07 o
   4   6  21      415.41      390.85     40.28 o
   5   6  21        3.26       -4.27     33.25 o
   1   7  21     2249.17     2437.55     68.90 o
   2   7  21      117.66       94.78     33.15 o
   3   7  21     1160.12     1213.72     58.65 o
   0   0  22     4768.71     5188.79    159.84 o
   1   0  22        0.56       -3.60     33.33 o
   2   0  22     1297.64     1246.98     67.83 o
   3   0  22       45.25       62.25     40.51 o
   4   0  22     2555.12     2493.23     76.87 o
   5   0  22       73.91       79.24     35.39 o
   6   0  22     2208.50     2333.57     75.42 o
   7   0  22        3.87       -4.47     35.05 o
   8   0  22      722.11      724.60     51.51 o
   1   1  22       28.82       27.63     24.39 o
   2   1  22      188.18      157.78     29.14 o
   3   1  22     2396.59     2704.95     59.68 o
   4   1  22       54.35       38.56     24.72 o
   5   1  22      182.98      156.95     24.98 o
   6   1  22        5.54      -15.18     23.51 o
   7   1  22      115.49       83.57     25.10 o
   8   1  22       77.88       96.06     27.36 o
   0   2  22      135.74      122.94     41.90 o
   1   2  22        0.63      -17.35     23.74 o
   2   2  22      803.14      856.15     38.12 o
   3   2  22        2.51      -12.21     25.04 o
   4   2  22      606.16      648.16     35.90 o
   5   2  22      128.94       99.04     24.47 o
   6   2  22       22.10       -6.48     26.39 o
   7   2  22      192.71      239.50     29.95 o
   8   2  22      554.98      593.95     41.96 o
   1   3  22     1476.63     1553.57     68.71 o
   2   3  22      136.75      114.08     30.31 o
   3   3  22      253.11      195.48     30.35 o
   4   3  22       16.87        2.27     27.74 o
   5   3  22     1715.12     1879.71     53.74 o
   6   3  22       18.57      -16.38     26.66 o
   7   3  22      584.47      642.92     42.87 o
   0   4  22      138.92      154.00     42.26 o
   1   4  22       70.34       47.99     27.87 o
   2   4  22      344.10      399.01     36.13 o
   3   4  22        0.43      -13.51     27.23 o
   4   4  22       51.04       96.12     30.13 o
   5   4  22       67.34       44.17     27.63 o
   6   4  22      190.90      196.49     30.01 o
   1   5  22      630.78      618.10     40.88 o
   2   5  22      121.42      138.42     30.31 o
   3   5  22     1516.63     1664.28     63.23 o
   4   5  22        7.87        5.21     32.57 o
   5   5  22      714.10      593.08     40.51 o
   0   6  22     2812.02     3245.87    148.24 o
   1   6  22       60.66       68.44     30.32 o
   2   6  22      567.33      624.73     43.36 o
   1   1  23     1450.85     1507.08     49.10 o
   2   1  23        0.41      -12.57     29.82 o
   3   1  23     1996.91     2145.37     61.20 o
   4   1  23      158.33      164.62     28.86 o
   5   1  23      780.69      807.49     36.87 o
   6   1  23        7.53      -11.07     24.03 o
   0   2  23      385.42      436.47     53.08 o
   1   2  23       18.17       -4.19     25.54 o
   2   2  23      576.04      620.81     40.38 o
   3   2  23      210.63      228.14     31.74 o
   4   2  23     1361.68     1371.36     48.15 o
   5   2  23       31.93       64.76     29.36 o
   6   2  23      872.49      968.51     41.77 o
   1   3  23      102.02       82.37     29.29 o
   2   3  23        0.64      -24.90     32.69 o
   3   3  23       69.97       81.75     32.64 o
   4   3  23       85.30       50.18     29.61 o
   5   3  23      270.94      284.74     34.73 o
   0   4  23     1455.31     1443.49     79.72 o
   1   4  23       34.82       24.24     32.07 o
   2   4  23     1172.95     1189.62     51.40 o
   3   4  23       20.79       14.24     30.15 o
   4   4  23     1116.72     1186.99     50.66 o
   1   5  23      261.29      253.95     37.08 o
   0   0  24      623.05      573.73     69.90 o
   1   0  24      199.46      235.39     47.06 o
   2   0  24     2626.87     2907.82    101.71 o
   3   0  24      101.53      112.62     43.77 o
   4   0  24     1178.10     1283.91     77.88 o
   1   1  24      430.02      508.64     41.55 o
   2   1  24       80.77       73.49     33.16 o
   3   1  24        4.79       18.76     29.06 o
   4   1  24        0.58      -30.17     30.17 o
   0   2  24     1300.64     1534.50     80.89 o
   1   2  24       40.03       42.26     31.17 o
   2   2  24      373.03      409.22     37.81 o
   3   2  24       32.56       28.51     32.67 o
   1   3  24      440.42      426.47     39.65 o
 
